# Supplementary material for: Distinct genetic profiles of obesity have different effects on breast cancer risk: leveraging Mendelian randomisation to interrogate causal pathways and identify mediating proteins
Source: Breast Cancer Res. 2026 Jan 9;28:23. doi: 10.1186/s13058-025-02214-3 (PMC12849277; doi:10.1186/s13058-025-02214-3)
Supplement: Supplementary file 1 — Supplementary Material 1 Supplementary Table S1. Information on SNPs included in the MR-clust and the results from the clustering. Supplementary Table S2. Mendelian randomisation results for the effects of the three non-null clusters on protein measurements. Supplementary Table S3. Mendelian randomisation results for the effects of the protein measurements on risk of any type of breast cancer and stratified by ER status. [file 13058_2025_2214_MOESM1_ESM.xlsx]

## Sheet: Sheet2
Supplementary Table S3. Mendelian randomization results for the effects of the protein measurements on risk of breast cancer.
The MR estimates are IVW MR estimates calculated using a two-sample MR approach, with IVs selected from and estimated for proteins in the UK Biobank, and with BCAC serving as the outcome data.
Benjamini–Hochberg false discovery rate (FDR) correction was applied to obtain p-values adjusted for multiple testing.
	IVW MR analyses
Protein	Estimate	SE	P-value	FDR
PTPRM	-0.105636	0.0166739	2.36712e-10	3.77556e-07
MECR	-0.608949	0.106526	1.0877e-08	8.67445e-06
EPHA4	-0.11756	0.0225755	1.9151e-07	7.63648e-05
ICAM5	-0.0954051	0.0182466	1.70755e-07	7.63648e-05
OMG	-0.368201	0.0778804	2.26988e-06	0.000724093
ENG	-0.116363	0.0260168	7.72638e-06	0.00170615
LRRC37A2	-0.0607399	0.0136471	8.55751e-06	0.00170615
TMPRSS15	-0.188342	0.0420796	7.61066e-06	0.00170615
PTPRK	-0.371696	0.0859868	1.54123e-05	0.0027314
CST6	0.189699	0.0443619	1.90136e-05	0.00303267
TACC3	-0.226319	0.0561305	5.52997e-05	0.00801846
MTIF3	-0.528583	0.139531	0.000151686	0.0186107
TNFRSF17	-0.137946	0.036304	0.000144848	0.0186107
CEP43	-0.242418	0.0644029	0.000167155	0.0188616
GATD3	-0.508475	0.135621	0.000177382	0.0188616
MET	-0.148481	0.0406142	0.000256287	0.0255486
CPM	-0.184767	0.0514195	0.000326473	0.0306309
DCBLD2	-0.168653	0.0474923	0.000383539	0.0339858
LIFR	-0.140089	0.0398301	0.00043617	0.0359312
MEGF11	0.222895	0.063529	0.000450548	0.0359312
SLC9A3R1	-0.371724	0.108663	0.000624145	0.0474053
PSRC1	-0.226378	0.0670156	0.00073017	0.0506357
ROBO4	-0.139062	0.0410742	0.000710115	0.0506357
SELE	-0.0648695	0.0192795	0.000766287	0.0509261
TIMP4	0.180429	0.0543083	0.000892741	0.0569569
CD72	-0.280482	0.0866404	0.00120662	0.0740213
DNMBP	-0.448212	0.139205	0.00128282	0.0757815
IGF1R	-0.140921	0.0439142	0.00133189	0.0758703
CCL20	-0.205525	0.0653482	0.00166043	0.0913235
ITGAL	-0.316761	0.101401	0.00178505	0.0949052
CD58	-0.11859	0.0385396	0.00209028	0.104308
TNFSF13	0.0733263	0.0238324	0.00209271	0.104308
CD34	-0.155239	0.0509717	0.00232223	0.10894
CXCL11	-0.138018	0.0452992	0.00231278	0.10894
FAP	0.160184	0.0534094	0.00270723	0.123372
TLR1	0.166656	0.0557782	0.00280964	0.124483
PLTP	0.0617741	0.0208692	0.00307575	0.13259
IL1RL2	-0.0545549	0.0184965	0.00318315	0.133608
ADAM15	-0.103074	0.0351142	0.00333118	0.133947
PRND	-0.114969	0.0392011	0.00335917	0.133947
CDH2	-0.160069	0.0550659	0.00365072	0.141942
CEACAM21	-0.594701	0.205105	0.00373765	0.141942
MINDY1	-0.377773	0.130999	0.00392935	0.145752
ADGRG1	-0.205523	0.0721439	0.00438857	0.159086
PDCD6	-0.0477573	0.0169498	0.00483892	0.171513
FGFR2	-0.322473	0.115543	0.00525562	0.181384
PCDH17	-0.0864232	0.0311026	0.00545857	0.181384
VSIG4	0.214825	0.0772099	0.00539673	0.181384
HSD17B14	-0.0424001	0.0153049	0.00559927	0.182262
CLIP2	0.333486	0.120971	0.00583778	0.184013
COLEC12	0.101732	0.0371055	0.00611243	0.184013
NELL2	-0.174118	0.06351	0.00611453	0.184013
NOTCH2	-0.344795	0.12572	0.00609625	0.184013
ADAMTSL4	-0.144776	0.0532023	0.00650381	0.192103
CD80	-0.088432	0.0328391	0.00708367	0.203546
PAPPA	0.101644	0.0377866	0.00714645	0.203546
IGSF9	-0.102425	0.0383137	0.00751036	0.210158
KEL	-0.0769438	0.0290117	0.00799772	0.219937
CA9	-0.197984	0.0751962	0.00846608	0.228871
ENTPD2	-0.152202	0.0584323	0.00919385	0.239803
ENTR1	-0.0983021	0.0378082	0.00932185	0.239803
FURIN	-0.189932	0.0732045	0.00947183	0.239803
GOLM2	0.12153	0.0467288	0.00930221	0.239803
CDKN1A	-0.220684	0.086087	0.0103624	0.25825
MMP3	0.329794	0.129371	0.0107969	0.264939
OLR1	-0.314009	0.124262	0.0115045	0.27584
TG	0.121138	0.0479853	0.011587	0.27584
CLEC14A	-0.125482	0.0498591	0.0118446	0.277827
CA4	0.0945578	0.0377442	0.0122372	0.278834
IGFBP6	0.196231	0.0782237	0.0121216	0.278834
APCS	-0.136636	0.0548454	0.0127275	0.285921
CXCL10	-0.270488	0.10945	0.0134612	0.298202
NCR1	-0.10314	0.0424026	0.0149995	0.3233
PODXL	-0.0845639	0.0347258	0.0148841	0.3233
WASHC3	0.191644	0.07917	0.0154924	0.329472
ERP44	0.119999	0.050064	0.016534	0.346996
SFTPA2	-0.0953965	0.0399826	0.0170352	0.348347
UROD	0.0883849	0.0369804	0.0168462	0.348347
HEG1	-0.101228	0.0427068	0.0177733	0.354356
IDUA	0.0459271	0.0193667	0.0177184	0.354356
CD79B	-0.123898	0.0529256	0.019233	0.378723
IL22	0.246152	0.105508	0.0196474	0.382165
C2	-0.158081	0.0682128	0.0204779	0.388837
CD83	-0.119212	0.0514105	0.0204043	0.388837
ANXA3	-0.182389	0.0791659	0.0212296	0.391527
CLEC4G	0.0924166	0.0403866	0.0221201	0.391527
PODXL2	0.169626	0.0740983	0.0220675	0.391527
SCGN	-0.125167	0.0544986	0.021636	0.391527
SSC5D	0.0665827	0.0289651	0.0215207	0.391527
SUOX	-0.183015	0.0795607	0.0214302	0.391527
TNFRSF13C	-0.0596511	0.0261104	0.0223379	0.391527
CLEC4D	-0.0425545	0.0186994	0.0228634	0.396382
AMIGO2	-0.0954921	0.0421059	0.0233352	0.400212
CD74	-0.116358	0.0516076	0.0241539	0.403747
CDHR2	-0.15713	0.0698867	0.0245539	0.403747
PROS1	-0.191506	0.0851122	0.0244464	0.403747
THSD1	-0.301701	0.133762	0.0241021	0.403747
AIF1L	-0.0841986	0.0376241	0.0252281	0.4106
PROK1	-0.0633289	0.0283985	0.025747	0.414813
CD36	-0.118582	0.0534717	0.0265776	0.419715
FGFBP1	0.122962	0.055443	0.0265672	0.419715
CD2AP	0.160065	0.0728107	0.0279226	0.419984
CLEC4A	0.085139	0.0387701	0.0280922	0.419984
FASLG	-0.0529124	0.024002	0.027489	0.419984
ISLR2	-0.0704056	0.0320733	0.0281531	0.419984
LCN2	-0.183836	0.0833399	0.0273941	0.419984
MST1	0.0323289	0.0147294	0.0281745	0.419984
FCRL2	-0.0507417	0.0232219	0.028883	0.426559
TNXB	0.0542032	0.0249265	0.0296659	0.434102
CELA2A	-0.140221	0.0646247	0.0300244	0.435354
PI3	0.0917098	0.0425012	0.0309421	0.440649
YOD1	-0.153906	0.0713213	0.0309333	0.440649
CASP8	-0.233432	0.10858	0.0315656	0.445549
CBS	-0.138604	0.0646736	0.0321023	0.44873
CLEC3B	0.352551	0.16501	0.0326349	0.44873
FGL1	-0.0386735	0.0180965	0.0325924	0.44873
CTSE	-0.0942078	0.0445471	0.0344477	0.461749
DPEP1	-0.0618537	0.0292376	0.0343828	0.461749
EFNA1	-0.104726	0.0495477	0.0345462	0.461749
SPON1	-0.0541766	0.0256594	0.0347397	0.461749
SIAE	-0.183391	0.0876901	0.0364967	0.481093
DNAJB6	-0.143634	0.0690818	0.0375996	0.488995
PSAPL1	-0.0390746	0.0188039	0.0377093	0.488995
SNAP25	-0.0612001	0.0295255	0.0381924	0.491265
CCL14	-0.0723269	0.035301	0.0404755	0.508334
CCL28	-0.111915	0.0545968	0.0403787	0.508334
VSIG2	-0.148885	0.0726332	0.0403816	0.508334
ELAC1	0.173711	0.0853029	0.0417101	0.519747
TNFRSF8	-0.121034	0.0596796	0.0425529	0.526139
CXCL13	-0.161293	0.080079	0.0439908	0.537755
TNFRSF4	-0.177051	0.0879756	0.0441667	0.537755
CDH5	-0.0816633	0.0406458	0.0445218	0.537971
CD160	-0.0948864	0.0474396	0.0454838	0.545463
CCL19	0.139626	0.071869	0.0520415	0.565264
ENPP2	0.0885907	0.0453931	0.0509819	0.565264
FGF21	-0.111254	0.0572462	0.0519638	0.565264
ITIH3	-0.0539985	0.0276824	0.0510999	0.565264
LILRA3	0.0251148	0.0129138	0.051798	0.565264
LY75	-0.0310857	0.0158374	0.0496685	0.565264
MIA	0.163742	0.0835178	0.04993	0.565264
PIGR	-0.140067	0.0715785	0.0503668	0.565264
PKLR	-0.197267	0.101562	0.0520964	0.565264
PMVK	-0.227976	0.116883	0.0511215	0.565264
PTGR1	-0.076494	0.0392723	0.0514405	0.565264
SELP	-0.114868	0.0583389	0.0489551	0.565264
SMOC2	0.0486665	0.0248068	0.0497831	0.565264
TSPAN1	-0.422146	0.21652	0.0512137	0.565264
APOC1	0.0833467	0.0431479	0.0534026	0.569881
CD5	-0.123376	0.0637748	0.0530454	0.569881
MSRA	0.200409	0.103833	0.0535939	0.569881
ABO	0.0265501	0.0138295	0.0548806	0.574678
ADAMTS13	-0.0785415	0.0408702	0.0546394	0.574678
LY9	-0.0594663	0.0310521	0.0554862	0.574678
VCAN	-0.0253555	0.0132343	0.055378	0.574678
RILP	0.238974	0.125469	0.0568263	0.584761
ASAH1	-0.104854	0.0557533	0.0600161	0.609718
FGFBP2	-0.0391662	0.0208187	0.0599314	0.609718
LILRA6	-0.0245182	0.0131154	0.0615649	0.621494
ADAM22	0.0924371	0.0505825	0.0676319	0.627073
ANGPT1	-0.103556	0.0564289	0.0664827	0.627073
CFB	0.0575209	0.0318194	0.0706487	0.627073
CPA1	-0.0672773	0.0366432	0.0663561	0.627073
DEFB4A_DEFB4B	0.217517	0.118757	0.0670094	0.627073
DSCAM	-0.0442468	0.0247228	0.0734996	0.627073
ECHDC3	-0.0438509	0.0245157	0.0736656	0.627073
GSN	0.22788	0.123099	0.0641422	0.627073
HLA-A	-0.0544021	0.0299826	0.0696074	0.627073
HPGDS	-0.106001	0.0593313	0.0740036	0.627073
HYOU1	0.127192	0.0707695	0.0722919	0.627073
IL18BP	-0.168618	0.0944658	0.0742667	0.627073
KRT5	-0.0920581	0.0514993	0.0738471	0.627073
LEPR	-0.0862328	0.046799	0.0653843	0.627073
LGALS1	0.105091	0.0581062	0.0705129	0.627073
MDK	-0.163123	0.0885411	0.0654244	0.627073
MERTK	-0.0519411	0.0289321	0.0726103	0.627073
MFAP5	-0.232129	0.125268	0.0638732	0.627073
NBL1	0.130069	0.0720314	0.070962	0.627073
PF4	-0.124062	0.0683627	0.0695613	0.627073
PILRB	0.0250001	0.013916	0.072414	0.627073
PRSS53	-0.0204951	0.0113981	0.0721592	0.627073
RSPO1	-0.118826	0.0661748	0.0725511	0.627073
SERPINA6	-0.146338	0.0817209	0.0733411	0.627073
SLAMF6	-0.318507	0.178463	0.0743052	0.627073
STC2	-0.23735	0.130629	0.0692199	0.627073
TMED8	0.236186	0.127838	0.0646694	0.627073
TMEM25	-0.124422	0.0675122	0.0653358	0.627073
TPSAB1	-0.0341992	0.0190815	0.0730896	0.627073
TTR	0.117746	0.0653371	0.0715251	0.627073
WFDC2	0.272864	0.149518	0.068007	0.627073
CD84	-0.14162	0.0795062	0.0748732	0.628541
ADGRE2	-0.0808295	0.0463467	0.0811556	0.631224
B3GNT7	-0.0291012	0.0165752	0.0791372	0.631224
C1QA	-0.0570306	0.0327915	0.0820018	0.631224
C1QTNF5	-0.142372	0.0814977	0.0806465	0.631224
CCL5	-0.149324	0.0851533	0.0795017	0.631224
CDH17	-0.0417738	0.023511	0.0756048	0.631224
CHCHD10	-0.131847	0.0757014	0.0815663	0.631224
COL1A1	0.205319	0.117177	0.0797369	0.631224
FKBPL	0.249923	0.141394	0.0771344	0.631224
IL6ST	-0.0741771	0.0425701	0.0814262	0.631224
KLK15	0.0324438	0.0185585	0.0804308	0.631224
PIK3IP1	0.136838	0.0772162	0.076371	0.631224
PKD2	0.217899	0.125578	0.0827121	0.631224
PRG3	-0.0582107	0.0334071	0.0814271	0.631224
PTPRF	-0.0971632	0.0559473	0.0824418	0.631224
PTPRN2	0.0797449	0.0453277	0.078527	0.631224
TINAGL1	-0.157262	0.0887827	0.0765081	0.631224
TRIM58	-0.210032	0.120433	0.0811628	0.631224
VCPKMT	0.515049	0.296716	0.0825938	0.631224
C1RL	-0.0549658	0.0318349	0.0842415	0.632649
CNTN4	-0.0631404	0.0365301	0.0839078	0.632649
EPPK1	0.0546358	0.031625	0.0840579	0.632649
VCAM1	-0.111446	0.0645974	0.0844854	0.632649
CR2	-0.0715992	0.0416301	0.0854528	0.634929
EPHB4	-0.0753269	0.0438162	0.085586	0.634929
CNPY4	-0.205869	0.120157	0.0866509	0.637752
SEMA7A	-0.103362	0.0603498	0.0867663	0.637752
EDA2R	-0.880951	0.51681	0.0882703	0.639194
ICAM2	-0.0291006	0.0170877	0.0885664	0.639194
PAEP	-0.027477	0.0161059	0.0880029	0.639194
RRM2B	0.19978	0.11735	0.0886737	0.639194
TNFRSF21	0.0932046	0.054798	0.0889662	0.639194
LTBP2	0.0517241	0.0305525	0.0904638	0.64704
AGT	-0.058218	0.034771	0.0940662	0.654147
APP	-0.0822624	0.0491956	0.094495	0.654147
ATXN3	-0.0481817	0.0288222	0.094586	0.654147
CHRDL1	-0.156029	0.0928586	0.0929014	0.654147
CLEC1A	-0.0704441	0.0422114	0.0951486	0.654147
CRTAC1	-0.0199563	0.0118817	0.0930384	0.654147
FHIT	0.102582	0.0614077	0.0948194	0.654147
ITGAV	-0.0883718	0.0527041	0.0935907	0.654147
SORD	-0.1445	0.0865355	0.0949518	0.654147
B4GAT1	-0.0705616	0.0423601	0.0957622	0.65554
GM2A	0.0369079	0.0222057	0.0964943	0.657729
AGXT	-0.0626023	0.0377403	0.0971632	0.659469
MME	-0.0290709	0.0175488	0.097605	0.659661
APOL1	-0.0276455	0.0168516	0.100896	0.667481
ARSB	-0.0576528	0.035154	0.101004	0.667481
CLEC12A	-0.0823812	0.0500592	0.0998304	0.667481
F3	-0.104055	0.0634419	0.100973	0.667481
RGMB	0.0619505	0.0377336	0.100634	0.667481
SUSD2	0.087092	0.0531466	0.101273	0.667481
FLT3	0.0929278	0.0569208	0.102557	0.669232
GPRC5C	-0.150257	0.0921011	0.102797	0.669232
RBP5	-0.071133	0.0435051	0.102039	0.669232
CLEC1B	-0.139379	0.0855964	0.103455	0.670777
CDHR5	-0.0341381	0.021039	0.104673	0.671308
SORT1	-0.115679	0.0712795	0.104613	0.671308
TPMT	-0.485354	0.299229	0.1048	0.671308
CCL23	-0.0476739	0.0294949	0.10602	0.676408
IDO1	-0.0389316	0.0242045	0.107738	0.679219
SELPLG	0.0931541	0.0578824	0.107536	0.679219
WARS	-0.386825	0.240035	0.107063	0.679219
BMPER	-0.0650585	0.0417102	0.118813	0.681676
BTN2A1	-0.0982688	0.0627645	0.117425	0.681676
CALCOCO1	0.137088	0.0857426	0.109859	0.681676
CEACAM20	-0.119343	0.0757955	0.115364	0.681676
CFH	0.0718315	0.0453719	0.113383	0.681676
CSF1	0.0637293	0.0404875	0.115476	0.681676
DOK2	-0.210955	0.132928	0.112517	0.681676
ECHS1	0.147312	0.093799	0.116296	0.681676
FCGR2B	-0.0395843	0.0251477	0.11547	0.681676
FUT3_FUT5	0.0441462	0.0279386	0.114081	0.681676
GALNT3	-0.0515707	0.0325219	0.112803	0.681676
GRAP2	0.249831	0.15995	0.118303	0.681676
IGFBP3	0.0717999	0.0459728	0.118338	0.681676
IL7	0.1627	0.101513	0.108991	0.681676
LYPD8	-0.0567614	0.0363106	0.118001	0.681676
MMP1	-0.0436593	0.0278558	0.117037	0.681676
PCSK7	0.513331	0.325766	0.11508	0.681676
PRSS22	-0.0758757	0.0479452	0.113524	0.681676
PXN	-0.0386675	0.0242783	0.111233	0.681676
PYDC1	0.0187969	0.011893	0.113991	0.681676
SUSD5	0.0533548	0.0340949	0.117608	0.681676
TGFBI	-0.026738	0.017136	0.118678	0.681676
TGOLN2	-0.0179775	0.0114167	0.115332	0.681676
THBD	0.101095	0.0631706	0.10952	0.681676
VEGFC	-0.126108	0.0795356	0.11284	0.681676
ARG1	0.0886517	0.0569876	0.119796	0.682409
LGALS4	-0.047017	0.0302066	0.119586	0.682409
FLT1	-0.0745324	0.0480763	0.121071	0.687216
GLRX5	-0.176047	0.113809	0.121898	0.689459
AGRP	-0.0969606	0.0628048	0.122627	0.69113
GRN	0.0244926	0.0159059	0.123599	0.694157
BTN3A2	-0.0746087	0.0485581	0.12442	0.695103
TCN1	-0.0426663	0.027785	0.124639	0.695103
CRYGD	-0.018821	0.0124049	0.12921	0.696295
FABP4	-0.276717	0.183348	0.131236	0.696295
FAM13A	0.0867072	0.0569668	0.127992	0.696295
ITGB5	-0.20931	0.13751	0.127975	0.696295
LAMB1	-0.0688764	0.0456185	0.131085	0.696295
LAYN	0.0642532	0.0426027	0.131505	0.696295
MMP12	0.0313341	0.0207424	0.130883	0.696295
MRI1	0.103966	0.0686124	0.129707	0.696295
PALM	-0.0785719	0.0518643	0.129785	0.696295
PCDH1	-0.125322	0.0827826	0.13006	0.696295
PENK	0.0417193	0.0273189	0.12673	0.696295
PTPRC	-0.105854	0.0702339	0.131769	0.696295
S100A11	-0.0841524	0.0556506	0.130494	0.696295
SNX2	-0.171695	0.113667	0.130914	0.696295
TNFRSF9	0.136193	0.0903802	0.131838	0.696295
TOR1AIP1	0.0205003	0.0135182	0.129394	0.696295
GSR	-0.169956	0.113599	0.134628	0.706355
MCAM	-0.130475	0.0871885	0.134531	0.706355
C5	0.1537	0.10304	0.135789	0.71011
BST1	-0.0195059	0.0131737	0.138696	0.713613
CXCL5	-0.0402679	0.0270852	0.13709	0.713613
IFI30	-0.0645204	0.0435523	0.138488	0.713613
LHB	0.282415	0.19022	0.13763	0.713613
SH2D1A	-0.277279	0.186849	0.137816	0.713613
ADA	0.0554809	0.0375957	0.140017	0.718094
AAMDC	0.0303031	0.0207712	0.144593	0.721766
ACY1	-0.134863	0.0933744	0.148646	0.721766
APEX1	0.0434257	0.0296879	0.143538	0.721766
CD207	0.0484039	0.0333105	0.146193	0.721766
CDH3	0.0803821	0.0546515	0.141341	0.721766
CES3	0.148119	0.100967	0.142375	0.721766
CMC1	0.213105	0.148124	0.150236	0.721766
FST	-0.0920247	0.0632663	0.145791	0.721766
GLA	-0.118885	0.0819307	0.146766	0.721766
ITPR1	0.0852808	0.0586685	0.146056	0.721766
LGALS8	-0.0728327	0.0502502	0.147226	0.721766
LILRB1	0.0279617	0.0194344	0.150215	0.721766
LIPF	0.0845476	0.0575448	0.141765	0.721766
LXN	0.164837	0.114414	0.149668	0.721766
MASP1	0.0289331	0.0200434	0.148873	0.721766
MXRA8	0.0760072	0.0527267	0.149434	0.721766
NID1	-0.0504516	0.0348158	0.147309	0.721766
OGFR	0.184559	0.127802	0.148711	0.721766
OMD	-0.0792223	0.0540606	0.142802	0.721766
TFPI	0.0505035	0.0346095	0.1445	0.721766
THBS4	-0.0789432	0.0539317	0.143259	0.721766
GLRX	0.0312512	0.0218153	0.15199	0.728
NUCB2	0.143889	0.100644	0.152808	0.729725
CGREF1	-0.0277343	0.0194501	0.153891	0.732703
ADAMTSL2	-0.12951	0.0912313	0.155731	0.735499
CASP10	-0.164091	0.116109	0.157582	0.735499
CCL3	-0.0632093	0.0451326	0.161356	0.735499
CD27	-0.0922158	0.0653205	0.158025	0.735499
CD300A	-0.0234415	0.0168392	0.163899	0.735499
CD48	-0.0652617	0.0465586	0.161001	0.735499
CLMP	-0.0441918	0.0314583	0.160088	0.735499
CLPS	-0.0289734	0.0206728	0.161057	0.735499
CLUL1	0.038111	0.027304	0.162775	0.735499
F11R	-0.180766	0.129068	0.16135	0.735499
FUOM	-0.127962	0.090327	0.156585	0.735499
HAVCR2	0.0713374	0.0508293	0.160477	0.735499
HBQ1	0.0394807	0.0283226	0.163329	0.735499
IL15RA	-0.0408613	0.0293607	0.164014	0.735499
KYAT1	0.156895	0.112471	0.16302	0.735499
LAMA4	-0.0802725	0.0576997	0.164162	0.735499
PZP	0.0452181	0.0319116	0.156489	0.735499
RNASE4	0.0517122	0.0370549	0.162848	0.735499
RNF43	0.198259	0.142095	0.16294	0.735499
SERPINA3	0.0405258	0.0288501	0.16011	0.735499
VSIR	-0.0911354	0.0642881	0.156305	0.735499
CCN5	0.0524639	0.0379355	0.166673	0.735608
F11	-0.0225786	0.0163565	0.167462	0.735608
FSTL3	0.21389	0.155032	0.167693	0.735608
NT5C3A	-0.275777	0.198861	0.165508	0.735608
PPBP	-0.0700514	0.050594	0.166181	0.735608
QSOX1	-0.0354398	0.025589	0.166065	0.735608
ROBO1	-0.050857	0.036878	0.167875	0.735608
TGFBR2	-0.158468	0.114105	0.164897	0.735608
CD86	-0.0908185	0.0663854	0.171297	0.746499
RNASE1	0.0550888	0.0402607	0.171217	0.746499
VSTM1	-0.0210468	0.0154031	0.171816	0.746719
NPHS1	-0.0437189	0.0321234	0.173524	0.752093
QPCT	0.0749798	0.0552258	0.17456	0.754536
ADGRE5	-0.105028	0.0782618	0.179595	0.754982
APOA1	0.0608986	0.0450515	0.176454	0.754982
COL5A1	-0.100112	0.0743688	0.178251	0.754982
CPB1	-0.0575412	0.0424586	0.175343	0.754982
ERMAP	0.0254908	0.0189888	0.179462	0.754982
IFNLR1	0.0707745	0.0527027	0.179304	0.754982
IST1	-0.229519	0.170723	0.178821	0.754982
ITGB2	-0.0829368	0.0614464	0.177099	0.754982
SARG	0.122134	0.0905677	0.177487	0.754982
UMOD	0.0350111	0.0261052	0.17987	0.754982
VAT1	-0.0675252	0.0500866	0.177604	0.754982
ADAM9	-0.0962813	0.0719785	0.181013	0.757021
ITGA11	0.0651605	0.04917	0.185102	0.757021
NAP1L4	0.158041	0.119053	0.184349	0.757021
NBN	0.186735	0.140357	0.183377	0.757021
NME3	-0.0863696	0.0651257	0.184774	0.757021
NUMB	0.126096	0.0945525	0.182332	0.757021
OPLAH	0.0662943	0.0498671	0.18371	0.757021
PCDH7	0.105943	0.0797958	0.184287	0.757021
SBSN	0.152168	0.114616	0.1843	0.757021
ZFYVE19	-0.0603896	0.0452875	0.182377	0.757021
PRSS2	-0.0617409	0.0466764	0.18592	0.757129
TNFRSF14	-0.192674	0.145714	0.186078	0.757129
DNER	0.121189	0.091991	0.187706	0.761035
EFNA4	-0.221202	0.168018	0.187992	0.761035
SEMA3F	-0.107024	0.0814492	0.188848	0.762565
TNR	0.0369814	0.0282152	0.189963	0.765127
AKR7L	-0.0791437	0.0607458	0.19262	0.766783
CSPG4	-0.0808963	0.0620947	0.192647	0.766783
ELN	-0.108126	0.0828636	0.19194	0.766783
FUT8	-0.0588602	0.0452367	0.193203	0.766783
GPA33	-0.0548993	0.0422433	0.193739	0.766783
MSLN	0.0332214	0.0254072	0.191023	0.766783
TCL1A	-0.0502391	0.0386279	0.193399	0.766783
FGFR4	0.0150958	0.0116473	0.194948	0.767861
IL19	0.0417903	0.0322455	0.194974	0.767861
CD63	-0.0856595	0.0663296	0.196558	0.770294
CXADR	-0.0879742	0.0680848	0.196313	0.770294
FSHB	-0.175212	0.136291	0.198593	0.775271
RETN	0.0467932	0.0364156	0.1988	0.775271
FCGR3B	-0.072626	0.0566543	0.199872	0.77566
PLEKHO1	0.125907	0.098185	0.199723	0.77566
APOE	0.0315204	0.0246534	0.201058	0.777053
SIGLEC6	-0.0305851	0.0239507	0.201602	0.777053
TNFSF14	-0.0473948	0.0371216	0.201693	0.777053
BOLA2_BOLA2B	0.178536	0.140607	0.204174	0.782499
IL22RA1	-0.115494	0.0912079	0.205418	0.782499
LTA	-0.0517464	0.0407275	0.203888	0.782499
VTI1A	-0.17289	0.136578	0.205559	0.782499
YAP1	-0.10513	0.0830013	0.205294	0.782499
AGR2	-0.141883	0.112636	0.207791	0.783513
EGLN1	-0.153011	0.121202	0.206788	0.783513
SCAMP3	0.135149	0.107127	0.207101	0.783513
SH2B3	-0.344875	0.273726	0.207696	0.783513
IL7R	-0.0245883	0.0195437	0.20835	0.78377
MENT	-0.0331178	0.0263838	0.209394	0.784001
ST6GAL1	-0.0565141	0.0449965	0.209128	0.784001
CCL21	-0.0865208	0.0690088	0.209927	0.784155
ACAA1	-0.169992	0.135911	0.211023	0.784171
RTN4R	-0.050421	0.0403063	0.210955	0.784171
THPO	-0.108147	0.0865375	0.211407	0.784171
REG1B	-0.0402482	0.0322819	0.212481	0.786327
ACADSB	-0.16118	0.129467	0.21315	0.786978
ADGRB3	0.0110708	0.00954156	0.245938	0.790811
ADGRD1	-0.0432438	0.0352771	0.220262	0.790811
AGRN	-0.0455701	0.0367967	0.215557	0.790811
ALCAM	0.0606946	0.0499101	0.223954	0.790811
APOA4	0.139694	0.120882	0.247836	0.790811
ATRN	-0.0830984	0.0698775	0.234361	0.790811
AZU1	-0.118371	0.101118	0.241749	0.790811
BLMH	-0.0249161	0.0210941	0.237527	0.790811
BOLA1	0.1282	0.104224	0.218682	0.790811
BPIFA2	-0.0662479	0.0546379	0.225325	0.790811
BTD	0.093918	0.0773501	0.224674	0.790811
CA14	0.0825309	0.0678858	0.224087	0.790811
CCL15	-0.0855573	0.0724643	0.237729	0.790811
CD300E	-0.0437685	0.0354435	0.216875	0.790811
CD300LF	-0.027136	0.0236059	0.250331	0.790811
CD300LG	0.0696129	0.0610184	0.253931	0.790811
CD40LG	-0.116287	0.101082	0.24997	0.790811
CEACAM1	-0.101028	0.082956	0.22328	0.790811
CEACAM19	0.103383	0.0910897	0.256394	0.790811
CEACAM6	0.036444	0.0300095	0.224589	0.790811
CFHR5	-0.0408743	0.0353929	0.248143	0.790811
CHGA	0.0565401	0.0498213	0.256435	0.790811
CHMP1A	-0.242643	0.211908	0.252193	0.790811
CKMT1A_CKMT1B	0.110365	0.0921866	0.231234	0.790811
CRIP2	0.124959	0.10701	0.242914	0.790811
CSF2	-0.0995669	0.0853535	0.243403	0.790811
CSF3R	-0.0667209	0.0580022	0.250014	0.790811
CST3	-0.0860102	0.0707807	0.224304	0.790811
CTSZ	-0.0747508	0.0618375	0.22673	0.790811
CX3CL1	-0.15329	0.132861	0.248598	0.790811
DNAJC21	-0.110388	0.0931506	0.236	0.790811
ERN1	-0.0659294	0.0563282	0.241819	0.790811
F7	-0.0357121	0.0308071	0.246367	0.790811
FAM172A	0.0927173	0.0814459	0.254957	0.790811
FGF5	-0.017301	0.0149804	0.248129	0.790811
FLT4	-0.0234285	0.019458	0.228568	0.790811
FNDC1	-0.0277852	0.0229792	0.226608	0.790811
FOLR1	0.171391	0.147793	0.246181	0.790811
GBP1	-0.132333	0.113683	0.244403	0.790811
GFAP	-0.103666	0.0886445	0.24222	0.790811
GHR	0.0279541	0.0233418	0.231073	0.790811
GPNMB	-0.0399907	0.0351353	0.25504	0.790811
GUSB	-0.0509051	0.0439754	0.247035	0.790811
HLA-DRA	-0.0395518	0.0319628	0.215926	0.790811
HSBP1	-0.0472928	0.0416282	0.255925	0.790811
HSPA1A	0.138392	0.11656	0.235108	0.790811
HSPG2	0.0632067	0.0556749	0.256257	0.790811
IGFBP2	0.126998	0.102681	0.216155	0.790811
IL1R1	-0.0371506	0.0311956	0.233695	0.790811
IL1RAP	0.0207534	0.0176376	0.239334	0.790811
IL5RA	0.0302091	0.0252874	0.232232	0.790811
IL6R	-0.0135769	0.011424	0.234656	0.790811
ITIH4	-0.0438041	0.0358318	0.221521	0.790811
KLK10	-0.0153901	0.0135707	0.256766	0.790811
KLRD1	-0.0611554	0.0534907	0.252918	0.790811
KLRF1	-0.0742485	0.0647638	0.251609	0.790811
KLRK1	-0.106873	0.0875228	0.222054	0.790811
LACTB2	0.142988	0.122759	0.244108	0.790811
LRIG1	-0.017248	0.0144538	0.232744	0.790811
MARCO	0.0451986	0.0398571	0.256788	0.790811
MAX	-0.247836	0.213693	0.246139	0.790811
MBL2	0.0216875	0.0189157	0.251574	0.790811
MELTF	0.036811	0.0310134	0.235252	0.790811
MEP1B	0.0150969	0.013309	0.256651	0.790811
MUC13	-0.071418	0.0629114	0.256285	0.790811
NAGA	-0.084499	0.07424	0.255042	0.790811
NAGK	0.0536641	0.0455533	0.238777	0.790811
NMNAT1	0.0429913	0.0367868	0.24254	0.790811
NRCAM	-0.075418	0.0657245	0.251181	0.790811
OBP2B	0.0435237	0.0365989	0.234358	0.790811
PACS2	0.0627549	0.0516836	0.224667	0.790811
PCDH12	-0.0476398	0.0392954	0.225378	0.790811
PRTN3	0.0313287	0.02697	0.245392	0.790811
SCGB3A1	0.0536364	0.044296	0.225948	0.790811
SEC31A	0.12475	0.104427	0.232237	0.790811
SERPINA4	-0.0767968	0.0662222	0.246177	0.790811
SPINK4	0.0214019	0.0177731	0.228523	0.790811
TBCC	-0.177719	0.15673	0.256828	0.790811
TEK	-0.0406399	0.0330229	0.21845	0.790811
TNFRSF19	-0.0488982	0.0407759	0.230453	0.790811
TXNDC9	0.142172	0.115857	0.219772	0.790811
ULBP2	0.0302842	0.0258852	0.242024	0.790811
VNN2	0.0166846	0.0138288	0.22762	0.790811
VSNL1	-0.03846	0.0322147	0.232531	0.790811
WNT9A	-0.0711768	0.0581094	0.220622	0.790811
WWP2	0.0855463	0.0714504	0.231197	0.790811
ACY3	0.0560083	0.049867	0.261372	0.792097
ANGPTL3	0.126397	0.113914	0.267177	0.792097
ARG2	-0.253057	0.226007	0.262847	0.792097
ARL2BP	0.0726828	0.0648666	0.262502	0.792097
B4GALT1	0.060941	0.0542901	0.261647	0.792097
CLC	-0.0846728	0.0760533	0.265564	0.792097
CTRL	0.0557036	0.0501004	0.266207	0.792097
DPP6	-0.0569093	0.0512451	0.26677	0.792097
FADD	-0.158708	0.141655	0.262549	0.792097
GP1BA	-0.0599115	0.0533624	0.261553	0.792097
GPC5	0.0207563	0.0186773	0.266432	0.792097
ICAM3	-0.0334539	0.0299121	0.263393	0.792097
IGSF3	-0.137119	0.123474	0.266781	0.792097
KIRREL2	-0.0511976	0.0455246	0.260752	0.792097
LYZL2	0.0712218	0.0633282	0.260739	0.792097
NUDT5	0.115714	0.102337	0.258176	0.792097
PTPRB	0.0436113	0.0390682	0.264299	0.792097
SCGB1A1	0.0379293	0.0339142	0.263401	0.792097
SPRY2	-0.122878	0.110688	0.266942	0.792097
STK4	0.107213	0.0952553	0.260364	0.792097
FCRL5	0.055926	0.0505213	0.268303	0.793128
TNFRSF10A	-0.021841	0.0197392	0.26852	0.793128
MYDGF	0.143411	0.129796	0.269204	0.79368
TPP1	-0.102736	0.0934309	0.27151	0.799
KLK8	0.0275912	0.0251416	0.272452	0.800297
CD7	-0.0958796	0.087705	0.274304	0.804254
TFF1	-0.036391	0.0333522	0.275223	0.805468
MFAP4	-0.1312	0.120554	0.276457	0.807599
CD33	-0.0107775	0.0099535	0.278902	0.811769
SDC4	-0.0430813	0.039787	0.278899	0.811769
A1BG	-0.0921826	0.0852879	0.279768	0.812806
GRP	0.0315129	0.029228	0.280955	0.813292
MPI	0.0792339	0.0734519	0.280714	0.813292
APOF	0.0852739	0.0801812	0.287549	0.817027
CD109	-0.0191344	0.0181345	0.291362	0.817027
CD200R1	-0.0343675	0.0323537	0.288126	0.817027
CEACAM16	0.0356788	0.0336709	0.289311	0.817027
CRTAM	-0.0335061	0.0313523	0.285206	0.817027
CTSC	-0.0293188	0.0273702	0.284082	0.817027
FKBP4	-0.185064	0.174708	0.289474	0.817027
MCFD2	-0.275702	0.260794	0.290438	0.817027
OPTC	-0.0548963	0.051619	0.287559	0.817027
PRG2	-0.0438644	0.0413472	0.288745	0.817027
PRSS8	-0.0682834	0.0643909	0.28894	0.817027
RLN2	-0.0765273	0.0725347	0.291405	0.817027
SCARF2	-0.0451979	0.0423762	0.286159	0.817027
SCGB3A2	-0.0459296	0.0435388	0.291466	0.817027
SCLY	-0.109894	0.102735	0.28476	0.817027
SOD3	0.0681717	0.064551	0.290927	0.817027
SPINT2	-0.0512591	0.0481872	0.287442	0.817027
TNFRSF1B	-0.176067	0.165486	0.287354	0.817027
ADAM8	-0.0636999	0.0606944	0.293939	0.817214
CDHR1	0.042199	0.0400819	0.292425	0.817214
CELSR2	-0.0216696	0.0206133	0.293148	0.817214
ENO1	0.122386	0.116649	0.294095	0.817214
VWC2	-0.0322456	0.030697	0.293512	0.817214
NRP1	-0.0354057	0.0338342	0.295354	0.819286
INSL5	-0.0906657	0.0867558	0.295992	0.819631
ADH1B	-0.0581204	0.0557179	0.296893	0.820701
CD164	0.0440983	0.0423279	0.297492	0.820935
CA1	0.0963152	0.0930592	0.300674	0.824856
FKBP14	0.125093	0.120949	0.301014	0.824856
GIPC3	-0.0561342	0.0543305	0.301511	0.824856
GLB1	0.0503545	0.0486438	0.30059	0.824856
PINLYP	0.0452667	0.043858	0.302016	0.824856
THBS2	0.0414245	0.0400153	0.300567	0.824856
GAL	0.0411679	0.039945	0.302722	0.825369
TLR3	-0.0126684	0.0123095	0.303409	0.825832
ARHGAP25	-0.0948843	0.0942184	0.313902	0.827427
ATRAID	-0.110617	0.109526	0.312514	0.827427
ATXN10	-0.198689	0.201155	0.323282	0.827427
C1R	0.0423498	0.0418877	0.312001	0.827427
C1S	0.0411449	0.0403158	0.307461	0.827427
C9	-0.0967828	0.0984004	0.325331	0.827427
CD302	-0.0383304	0.0379701	0.312739	0.827427
CLEC11A	0.0412288	0.0407686	0.311878	0.827427
COL15A1	0.0506966	0.0507131	0.317468	0.827427
CPE	0.0714854	0.0712523	0.31573	0.827427
CTRC	-0.0300957	0.0297529	0.311767	0.827427
DMP1	-0.120113	0.122387	0.326384	0.827427
DPP4	-0.0446144	0.0451636	0.323232	0.827427
DTX3	-0.0503257	0.050698	0.320877	0.827427
EGFR	0.0702588	0.0688787	0.307711	0.827427
EIF2AK3	-0.148842	0.150643	0.323133	0.827427
ERBB4	0.0525566	0.0533103	0.324201	0.827427
ESAM	-0.130828	0.132139	0.322136	0.827427
ESM1	-0.0837405	0.0853057	0.326271	0.827427
FABP9	-0.0298114	0.0297907	0.316974	0.827427
GOLGA3	0.0482003	0.0483946	0.319257	0.827427
HLA-E	-0.0315879	0.0314222	0.314766	0.827427
KRT19	-0.0649644	0.066228	0.326632	0.827427
LCN15	0.106822	0.108918	0.326714	0.827427
LZTFL1	0.138477	0.138157	0.316193	0.827427
NCAM1	-0.0244649	0.0245229	0.318458	0.827427
NPC2	-0.118408	0.120082	0.324106	0.827427
PFKFB2	-0.0835561	0.0848728	0.324876	0.827427
PGF	0.0687403	0.0681954	0.313459	0.827427
PLA2G1B	-0.0692278	0.0704619	0.325861	0.827427
PLXDC1	-0.0350763	0.0344905	0.309161	0.827427
PNLIPRP1	-0.0448752	0.0445642	0.313945	0.827427
PPCDC	-0.0650168	0.0663073	0.326821	0.827427
PRDX1	0.374459	0.370686	0.312409	0.827427
PSCA	-0.0168619	0.0165787	0.309115	0.827427
PTPRS	0.0548321	0.0556541	0.32451	0.827427
PTS	-0.107547	0.107522	0.317201	0.827427
RSPO3	-0.0762062	0.0762493	0.317584	0.827427
SEPTIN8	-0.109521	0.107802	0.309654	0.827427
SF3B4	0.192051	0.187659	0.306115	0.827427
TIMM10	-0.0749429	0.0758694	0.323256	0.827427
TREH	0.0166501	0.0165206	0.313531	0.827427
TREM2	-0.0355207	0.034723	0.306321	0.827427
VWA1	0.0868252	0.0883875	0.32594	0.827427
ACOT13	-0.238998	0.250222	0.339506	0.831119
ADAMTS15	0.0501636	0.0532682	0.346337	0.831119
ADAMTS8	-0.016463	0.0173667	0.343147	0.831119
ADAMTSL5	-0.0284862	0.0302442	0.346258	0.831119
AFAP1	-0.00868051	0.00914804	0.342675	0.831119
C1QL2	-0.0352501	0.0375685	0.348096	0.831119
CD226	-0.0990466	0.104444	0.342963	0.831119
CD274	0.0402481	0.0424369	0.342915	0.831119
CDH15	0.03887	0.0402122	0.333733	0.831119
ECE1	-0.137321	0.146665	0.349122	0.831119
FGF2	0.073092	0.0762207	0.337583	0.831119
FOLR3	0.0468184	0.0483679	0.333062	0.831119
HMOX2	-0.0608562	0.0625251	0.3304	0.831119
HSDL2	-0.0213091	0.0225441	0.344548	0.831119
IL18R1	-0.018074	0.0192936	0.348867	0.831119
IL1RL1	-0.0269157	0.0287098	0.348498	0.831119
IL2RA	-0.0310891	0.0325275	0.339184	0.831119
ITGB6	-0.0347365	0.0364623	0.340759	0.831119
KHK	0.0197861	0.0205124	0.33475	0.831119
KIR2DL2	-0.0173777	0.0178185	0.32943	0.831119
LAG3	-0.0518947	0.0548347	0.343952	0.831119
LDLRAP1	-0.154869	0.164109	0.345325	0.831119
LILRA5	0.0447386	0.0468871	0.339995	0.831119
LY6D	-0.0381087	0.0398151	0.338495	0.831119
MCEMP1	-0.0339844	0.0349136	0.330361	0.831119
MINK1	-0.244447	0.257943	0.343294	0.831119
NID2	-0.0232563	0.0241845	0.33624	0.831119
NPDC1	0.0502437	0.0529882	0.343025	0.831119
NPL	-0.0566744	0.0602554	0.346926	0.831119
PDZD2	-0.081854	0.0855633	0.338745	0.831119
PGA4	-0.227275	0.240373	0.344398	0.831119
RARRES2	0.070371	0.0724529	0.331416	0.831119
ROR1	0.030954	0.0322441	0.337061	0.831119
SELL	-0.0284506	0.0292822	0.33125	0.831119
SERPINE1	-0.0523781	0.0552581	0.34319	0.831119
SLURP1	-0.131198	0.137643	0.3405	0.831119
SRPX	-0.249257	0.256629	0.331412	0.831119
STC1	-0.0948278	0.0987084	0.33671	0.831119
UXS1	0.0374152	0.0387865	0.334723	0.831119
VSIG10	-0.038645	0.0412497	0.348833	0.831119
S100A12	-0.0586195	0.0626941	0.349784	0.831454
PRAP1	-0.0736289	0.0790441	0.3516	0.834527
ACE2	0.0719838	0.0775411	0.353236	0.837163
PILRA	0.0232696	0.0252569	0.356884	0.844554
PRTFDC1	-0.174948	0.190416	0.358218	0.846455
CD5L	-0.0392105	0.0427364	0.358883	0.846772
COL2A1	-0.024646	0.0268935	0.359443	0.84684
RBP7	-0.0478006	0.0522897	0.360638	0.848402
SOD2	-0.0378979	0.0415702	0.361948	0.85023
CKAP4	0.0605295	0.0665073	0.36276	0.850323
FCAMR	0.0469239	0.0515895	0.363053	0.850323
CXCL16	0.0485089	0.053472	0.36431	0.851432
HCLS1	-0.115758	0.127798	0.365051	0.851432
MATN2	0.0193228	0.0213599	0.365662	0.851432
SIGLEC5	-0.0888124	0.0981625	0.365599	0.851432
MMP7	0.0333611	0.036986	0.367061	0.852392
VNN1	-0.0155824	0.0172785	0.367143	0.852392
NTRK3	0.0626041	0.0696171	0.368513	0.854328
ADD1	0.068602	0.0768901	0.372281	0.854372
CD70	0.0191199	0.0213349	0.370156	0.854372
ENDOU	0.0318571	0.0356291	0.371252	0.854372
LTBP3	-0.0328961	0.0367261	0.370405	0.854372
MFGE8	-0.0473774	0.0530435	0.371761	0.854372
SFRP1	-0.0461098	0.0515358	0.37094	0.854372
WFIKKN1	0.0440092	0.0491687	0.370751	0.854372
BSG	-0.126031	0.141478	0.373029	0.854703
LGALS3BP	-0.0956147	0.107439	0.373497	0.854703
BTC	-0.024846	0.0279603	0.37421	0.855106
CEMIP2	0.0686381	0.0774816	0.375691	0.857264
CD4	-0.0466349	0.0533945	0.382444	0.862798
IGDCC4	0.0694579	0.0791312	0.380076	0.862798
LEFTY2	-0.0458013	0.0521088	0.379426	0.862798
LILRA2	-0.0429222	0.049082	0.381846	0.862798
LRTM2	0.068653	0.0786023	0.382433	0.862798
OSCAR	-0.0215937	0.024643	0.380889	0.862798
SPARCL1	-0.0142786	0.0163403	0.382213	0.862798
TF	-0.0251812	0.0286094	0.378766	0.862798
ACP6	-0.0814236	0.0933367	0.38301	0.862854
HMCN2	-0.0154328	0.0177357	0.384218	0.864356
S100A14	-0.054189	0.0623729	0.384962	0.864808
CNTN1	-0.0205117	0.023673	0.386238	0.865065
EGFLAM	-0.0178427	0.0206144	0.386738	0.865065
GFRAL	-0.0185709	0.0215031	0.387788	0.865065
SNAP29	-0.15996	0.185148	0.38761	0.865065
TIMP2	-0.118553	0.13694	0.386638	0.865065
C1QTNF9	0.0133988	0.0155883	0.390042	0.867666
KLK1	0.0173579	0.0201842	0.389802	0.867666
DBNL	-0.150274	0.17556	0.392013	0.870314
UPB1	-0.0969682	0.113358	0.392323	0.870314
STX8	0.0781856	0.0916827	0.393778	0.872328
HEPH	-0.0583606	0.0685967	0.394892	0.873583
CD6	-0.0168462	0.0198755	0.396668	0.875195
TFPI2	0.0394508	0.0465498	0.396719	0.875195
LCP1	0.109215	0.129637	0.399524	0.878952
SEMA4C	-0.0869333	0.103119	0.399206	0.878952
CNTN3	0.0417886	0.0497089	0.400535	0.879964
GP1BB	-0.0481629	0.0574097	0.401508	0.880608
LAMP3	-0.0562346	0.0671705	0.402485	0.880608
STAT2	0.0883956	0.105538	0.40227	0.880608
ANG	0.0252498	0.0302387	0.40371	0.882078
SCARA5	0.0452312	0.0543113	0.40495	0.883578
CDA	0.0153112	0.0185445	0.409007	0.890396
CHI3L1	-0.0253283	0.0306937	0.409261	0.890396
MSTN	0.102063	0.123813	0.40975	0.890396
FCRLB	0.0286237	0.0349019	0.412149	0.89332
NCF2	-0.0694386	0.0846811	0.412215	0.89332
CLEC10A	0.0255639	0.0312224	0.412919	0.893508
CST1	0.0286824	0.0350773	0.413533	0.893508
KLK7	0.0192418	0.0235546	0.413983	0.893508
AMY2B	-0.0629093	0.0773035	0.415762	0.896136
CCL2	-0.0281263	0.0346667	0.417173	0.896753
EGF	-0.094087	0.115937	0.417057	0.896753
CES1	0.0510217	0.0630449	0.418348	0.898068
CEP85	0.0970195	0.120711	0.421549	0.900095
ENO3	-0.052767	0.0654893	0.420396	0.900095
PON3	0.0215142	0.0267136	0.420608	0.900095
SIRPA	-0.0129109	0.0160553	0.421308	0.900095
ACAN	0.0476465	0.0593568	0.42214	0.900152
NTRK2	-0.0487224	0.0609114	0.423775	0.902432
GIMAP7	0.0236107	0.0295896	0.424905	0.903631
NCAM2	0.0150914	0.0189361	0.425473	0.903635
GGCT	0.0953609	0.120048	0.426988	0.905647
COL24A1	0.0633724	0.0799319	0.427877	0.906327
ANXA2	-0.0264627	0.0337713	0.433284	0.907999
APOM	-0.0496663	0.0637994	0.436288	0.907999
ASRGL1	-0.0896453	0.116314	0.440875	0.907999
CCDC50	0.0670728	0.0859814	0.435341	0.907999
CD46	-0.0761336	0.0982875	0.438575	0.907999
CRISP2	0.0140065	0.0179406	0.434971	0.907999
DCTPP1	0.0631138	0.0819464	0.441191	0.907999
DPP7	-0.0590004	0.0754656	0.434322	0.907999
FETUB	0.0273655	0.0347248	0.430657	0.907999
INHBC	-0.0351843	0.0451009	0.435319	0.907999
ITGA2	-0.0300748	0.0389585	0.440132	0.907999
KIT	0.0253615	0.0323574	0.433161	0.907999
LRCH4	-0.0731389	0.093938	0.436223	0.907999
NADK	0.0403599	0.0522179	0.439573	0.907999
NFASC	-0.0458332	0.0590959	0.438001	0.907999
NPTXR	0.0458404	0.0595144	0.441157	0.907999
PDGFRA	0.0229589	0.0296459	0.438672	0.907999
POF1B	-0.1026	0.13042	0.431466	0.907999
SERPINI1	0.0224541	0.029154	0.441187	0.907999
TRAF2	0.0645002	0.0822274	0.432798	0.907999
TREML2	0.0371301	0.0473703	0.433142	0.907999
VTCN1	-0.167545	0.216196	0.438357	0.907999
AHSG	0.0167022	0.0217489	0.442515	0.909551
C4BPB	0.0291114	0.0380352	0.444044	0.91152
DSG3	0.0230341	0.030182	0.445359	0.912714
LRG1	0.0815017	0.10689	0.445771	0.912714
ATOX1	-0.126336	0.170127	0.457727	0.914536
CALCOCO2	-0.0700523	0.092962	0.451115	0.914536
CASP7	-0.0856365	0.11311	0.448987	0.914536
CDON	-0.0431683	0.0570177	0.448988	0.914536
CTRB1	-0.0262234	0.0352964	0.457513	0.914536
DDAH1	-0.0360065	0.0476457	0.449821	0.914536
DPP10	-0.0404012	0.0532308	0.447864	0.914536
DXO	0.116265	0.156184	0.456628	0.914536
GALNT5	-0.0618966	0.0826932	0.454153	0.914536
GPR37	-0.0120012	0.0161963	0.458701	0.914536
ICOSLG	0.0216493	0.0292075	0.458557	0.914536
IFNGR1	-0.0666332	0.0889017	0.453547	0.914536
LBP	-0.0334669	0.0442909	0.44988	0.914536
RBP1	0.0731367	0.0982843	0.456795	0.914536
SCG3	0.0587664	0.0789492	0.45666	0.914536
SERPINA5	-0.0183236	0.0244176	0.452998	0.914536
SIGLEC10	-0.0334302	0.0445547	0.453064	0.914536
SYAP1	-0.141381	0.187358	0.450486	0.914536
TIMP3	0.0175742	0.0236564	0.457547	0.914536
XPNPEP2	0.0610734	0.0822157	0.457577	0.914536
ZBTB16	0.0525861	0.0706704	0.456814	0.914536
AMN	0.0945677	0.134984	0.483563	0.9159
ANGPT2	-0.0497247	0.0712135	0.485022	0.9159
ASPSCR1	0.0750368	0.108182	0.487924	0.9159
AXL	0.0460511	0.0629352	0.464338	0.9159
CCL4	-0.0218933	0.0312237	0.483193	0.9159
CCN3	-0.0230675	0.033669	0.493265	0.9159
CD163	0.0374702	0.0529555	0.479207	0.9159
CIAPIN1	-0.161758	0.219645	0.461454	0.9159
CRELD2	-0.0216645	0.0303207	0.474911	0.9159
CRH	-0.0301729	0.0421712	0.474308	0.9159
CST7	0.0205875	0.0288435	0.475372	0.9159
CTHRC1	0.0991108	0.137266	0.470272	0.9159
CTSF	0.04253	0.0588123	0.46959	0.9159
DNAJC6	-0.0602531	0.0859957	0.48352	0.9159
DNM1	-0.0312077	0.0454294	0.492114	0.9159
F10	-0.04407	0.063594	0.488315	0.9159
FAM20A	-0.0293817	0.0428638	0.493049	0.9159
FAM3D	-0.0234911	0.0325101	0.469938	0.9159
FCAR	-0.0267012	0.0363324	0.462393	0.9159
FCRL1	-0.0142539	0.0201747	0.479862	0.9159
GPIHBP1	-0.0274142	0.0390117	0.482231	0.9159
GRIK2	-0.0791275	0.113613	0.486137	0.9159
GUCA2A	-0.0495751	0.0718617	0.490277	0.9159
IL4R	-0.0431771	0.0627639	0.491498	0.9159
INSL4	-0.0550215	0.0770214	0.475001	0.9159
LPO	-0.028466	0.0389085	0.464405	0.9159
LTBR	0.0181899	0.0257941	0.480689	0.9159
LYVE1	0.0372352	0.0532741	0.484592	0.9159
MAMDC4	-0.0695174	0.096815	0.47273	0.9159
MEP1A	-0.0214438	0.029096	0.461123	0.9159
MUC2	0.0151297	0.0214566	0.480728	0.9159
NECTIN4	0.035636	0.0507727	0.482758	0.9159
NELL1	0.0272245	0.0379718	0.473394	0.9159
NFU1	-0.115146	0.167897	0.492833	0.9159
NPTX1	-0.0173522	0.0247952	0.48404	0.9159
NT5C	-0.0663348	0.092018	0.470978	0.9159
OLFM4	-0.0109204	0.0155771	0.48327	0.9159
ORM1	0.0377706	0.0522078	0.469393	0.9159
OSM	-0.0506901	0.0701788	0.47011	0.9159
PLAT	0.0515225	0.0728481	0.479405	0.9159
PLG	-0.0302496	0.0438405	0.490199	0.9159
PON1	-0.0106225	0.0144717	0.462935	0.9159
PRRT3	0.0448489	0.064384	0.486063	0.9159
RELT	0.0575511	0.0789616	0.466094	0.9159
SCN4B	-0.0180537	0.0251639	0.473099	0.9159
SERPINA9	0.0113335	0.0160575	0.48031	0.9159
SERPINF2	-0.0193496	0.0279418	0.488624	0.9159
SEZ6L	-0.0469571	0.0661068	0.477505	0.9159
SORCS2	-0.0106289	0.0152945	0.487085	0.9159
SPINK1	0.016069	0.0225374	0.475849	0.9159
TFRC	-0.0195772	0.0266204	0.462084	0.9159
TNC	0.016579	0.0241075	0.491635	0.9159
TPSD1	-0.0225288	0.0318887	0.479889	0.9159
TSPAN8	-0.0204183	0.0285226	0.474075	0.9159
TYRP1	-0.0560823	0.0805612	0.486338	0.9159
UBAC1	-0.120066	0.174908	0.492427	0.9159
VAV3	0.0849476	0.116311	0.465179	0.9159
VEGFB	-0.0853755	0.122153	0.484601	0.9159
VSTM2L	0.0320559	0.0459013	0.484949	0.9159
NMI	0.0125348	0.0184135	0.496038	0.919978
CSF2RB	0.00747456	0.0110179	0.497517	0.921649
CCL27	-0.0337641	0.0499088	0.498713	0.922619
LGALS7_LGALS7B	-0.0398163	0.0589215	0.499198	0.922619
AFP	-0.0247684	0.036914	0.502236	0.922887
ANGPTL7	-0.0487655	0.0726042	0.501799	0.922887
IL16	0.0222986	0.0331658	0.501368	0.922887
PTPRH	-0.0266696	0.0396558	0.501248	0.922887
SLITRK1	-0.118048	0.175376	0.500875	0.922887
WASF1	0.0241087	0.0359949	0.502997	0.923222
COL9A1	-0.0326337	0.0488206	0.503852	0.923287
KLRB1	-0.0584046	0.0874437	0.50419	0.923287
AARSD1	0.0526175	0.0797624	0.509461	0.924162
AMBP	0.0338497	0.0562859	0.547581	0.924162
ANGPTL1	-0.0163301	0.0261909	0.532953	0.924162
ARSA	0.0247327	0.0379484	0.514565	0.924162
BCAM	0.0199771	0.0345675	0.563322	0.924162
BCL2L15	-0.118332	0.181358	0.514094	0.924162
BOC	-0.0451188	0.0765935	0.555815	0.924162
BPIFB2	0.0161625	0.0275193	0.556991	0.924162
CA13	-0.0240835	0.0394547	0.541591	0.924162
CA3	0.0497758	0.0792758	0.530082	0.924162
CCL26	-0.0585576	0.0898222	0.514448	0.924162
CD200	0.0288601	0.0482677	0.549894	0.924162
CD248	0.0331818	0.0553967	0.549182	0.924162
CHMP6	-0.131865	0.204414	0.51887	0.924162
CLEC4M	0.014203	0.0242429	0.557968	0.924162
CLEC5A	0.0255079	0.0393297	0.516618	0.924162
CPB2	-0.020433	0.0308809	0.508182	0.924162
CPVL	-0.00792217	0.0135519	0.55883	0.924162
CRADD	-0.115888	0.179035	0.517443	0.924162
CTSV	0.0347917	0.0575429	0.54543	0.924162
CXCL1	0.0233073	0.0394367	0.554517	0.924162
CXCL9	-0.0743095	0.124143	0.549452	0.924162
DPT	-0.0185019	0.0318987	0.561901	0.924162
DTD1	-0.0603746	0.0948051	0.524237	0.924162
EDIL3	-0.0908293	0.153074	0.552934	0.924162
EFCAB2	0.0495793	0.0848346	0.558936	0.924162
EFEMP1	0.0422095	0.0659787	0.522339	0.924162
ELOA	-0.0533583	0.0878736	0.543707	0.924162
EPHB6	-0.0225375	0.0379807	0.552918	0.924162
F2	0.0544268	0.0861721	0.527645	0.924162
FABP2	-0.0422932	0.0640176	0.508837	0.924162
FIS1	-0.115818	0.183479	0.527888	0.924162
FN1	0.0691512	0.109411	0.527367	0.924162
FOLH1	-0.0997707	0.150402	0.507099	0.924162
GCHFR	0.0693077	0.115099	0.547068	0.924162
GGH	-0.0243724	0.0392857	0.535002	0.924162
GNPDA1	0.0501955	0.0831906	0.546256	0.924162
GSTA1	-0.0156927	0.0247584	0.526191	0.924162
GZMH	-0.0293898	0.0451604	0.515184	0.924162
HBZ	0.00660455	0.011171	0.55437	0.924162
HGF	0.0523097	0.0863801	0.544797	0.924162
IGFBPL1	0.0109948	0.0181159	0.543907	0.924162
IL12RB1	-0.0322527	0.0524421	0.538544	0.924162
IL1R2	-0.0116959	0.019594	0.550566	0.924162
IL31RA	-0.0104404	0.0174658	0.549998	0.924162
INPP1	-0.186893	0.294348	0.525469	0.924162
IPCEF1	-0.0646784	0.106229	0.542616	0.924162
ITGA6	-0.0376456	0.0580269	0.516493	0.924162
JAM3	0.021018	0.0359536	0.558825	0.924162
KLK12	0.00415696	0.00724427	0.566085	0.924162
KLK4	-0.00420601	0.0068306	0.538053	0.924162
LAMP1	0.0490674	0.0794402	0.536796	0.924162
LAMP2	0.0899652	0.153988	0.559061	0.924162
LCAT	-0.05053	0.0878736	0.565271	0.924162
LPA	-0.0118866	0.0206631	0.565119	0.924162
LTB	-0.0613347	0.0975457	0.529494	0.924162
LY96	-0.0507397	0.0850984	0.551009	0.924162
MAN2B2	0.0205935	0.0329804	0.532354	0.924162
MGMT	0.016567	0.0271325	0.541468	0.924162
MSMB	-0.00525042	0.00905032	0.561823	0.924162
MUC16	-0.0436837	0.0712714	0.53993	0.924162
NAGPA	-0.0327065	0.0552788	0.554076	0.924162
NCR3LG1	-0.021917	0.0345189	0.525476	0.924162
NFE2	-0.104599	0.162546	0.519895	0.924162
NPY	0.0216833	0.0357502	0.544168	0.924162
P4HB	0.0882087	0.14492	0.542742	0.924162
PCSK9	-0.0310922	0.0494235	0.529285	0.924162
PDCD5	-0.0187865	0.0325208	0.563483	0.924162
PDZK1	0.0490002	0.0807888	0.544168	0.924162
PECR	0.0920677	0.13985	0.510326	0.924162
PLA2G10	-0.034659	0.0520259	0.505291	0.924162
PNLIPRP2	-0.00900897	0.0142603	0.527548	0.924162
PRSS27	0.0126859	0.0220161	0.564473	0.924162
PRTG	-0.0224259	0.0372736	0.547403	0.924162
RIDA	0.0221028	0.0356579	0.535352	0.924162
RILPL2	-0.281346	0.466184	0.546171	0.924162
ROBO2	-0.0474082	0.0769562	0.537867	0.924162
RTBDN	0.0517346	0.0834215	0.535153	0.924162
SCARB2	-0.0214522	0.0359241	0.550405	0.924162
SCPEP1	-0.0281124	0.0476891	0.555531	0.924162
SCRN1	-0.054669	0.0945659	0.563194	0.924162
SERPINB6	0.0249862	0.043456	0.565307	0.924162
SERPINE2	-0.0170168	0.0261527	0.515259	0.924162
SERPINF1	0.0184019	0.0283701	0.516573	0.924162
SEZ6L2	-0.0450723	0.0682427	0.508952	0.924162
SFRP4	-0.0267706	0.0434708	0.538007	0.924162
SFTPD	0.0120717	0.019628	0.538538	0.924162
SIGLEC7	0.0376348	0.0588976	0.522831	0.924162
SLAMF1	-0.0357625	0.0553728	0.518377	0.924162
SLAMF8	-0.025942	0.0420355	0.537139	0.924162
SLC39A14	-0.0497966	0.0774161	0.520073	0.924162
SMAD3	0.0261977	0.0431715	0.543964	0.924162
SPINK5	-0.0174092	0.0268721	0.51708	0.924162
SUMF2	0.0351104	0.0562367	0.53241	0.924162
TACSTD2	0.0112286	0.017842	0.529128	0.924162
TBCA	-0.0386031	0.0671212	0.565207	0.924162
TGFB1	-0.0246203	0.0427873	0.565013	0.924162
TGFBR3	0.0220323	0.0374038	0.555836	0.924162
TIMD4	0.0198325	0.0345287	0.565713	0.924162
TNF	-0.0716613	0.107807	0.50623	0.924162
TNFAIP8L2	-0.09859	0.159925	0.537581	0.924162
TPK1	-0.0173084	0.0280492	0.537187	0.924162
TRIM21	0.0919828	0.140628	0.513057	0.924162
TXNDC15	-0.0101887	0.016084	0.526427	0.924162
TXNRD1	0.0613249	0.09685	0.526607	0.924162
VEGFA	0.0133605	0.0231527	0.563899	0.924162
CAMKK1	-0.0428424	0.0749531	0.5676	0.925687
BIRC2	-0.249285	0.440972	0.571864	0.926034
CCN1	-0.033404	0.0592032	0.572601	0.926034
CFD	0.0215026	0.03824	0.573908	0.926034
GP6	-0.0613148	0.108704	0.572717	0.926034
KIR2DL3	-0.0310926	0.0545562	0.568733	0.926034
MILR1	0.0148899	0.0263421	0.571903	0.926034
OSMR	0.0117506	0.020913	0.574199	0.926034
PSME1	0.061055	0.107962	0.571719	0.926034
RNASE3	-0.0655513	0.115413	0.570053	0.926034
SEPTIN9	-0.0718506	0.127469	0.572978	0.926034
ST3GAL1	-0.0220843	0.0392758	0.57392	0.926034
DNAJB1	-0.0541318	0.0969984	0.576797	0.929285
AMY2A	-0.0330109	0.0601198	0.582946	0.929799
CD101	-0.021918	0.0398107	0.581939	0.929799
CYB5R2	0.048591	0.0873996	0.578236	0.929799
DRAXIN	-0.023036	0.0414925	0.578769	0.929799
IL10	0.048615	0.0881429	0.581258	0.929799
LAIR1	0.0393119	0.0715265	0.582585	0.929799
PLXNA4	-0.0963699	0.174917	0.58167	0.929799
PPL	-0.0737621	0.133299	0.580019	0.929799
S100P	-0.0355477	0.064139	0.579422	0.929799
SHMT1	-0.0502611	0.0910807	0.581065	0.929799
HRC	-0.0337128	0.0615184	0.583685	0.930047
CD22	-0.0193937	0.0354793	0.58464	0.93064
CHIT1	-0.009635	0.0176814	0.585807	0.931355
MYOC	-0.0153536	0.0282097	0.586257	0.931355
F2R	-0.0501578	0.0923756	0.587145	0.931838
CRELD1	-0.00938446	0.0173591	0.588779	0.933501
MTSS2	-0.0551159	0.102333	0.590167	0.933846
TALDO1	-0.0745617	0.138426	0.590135	0.933846
CA5A	0.0098531	0.0189999	0.604049	0.940475
CD55	-0.0166482	0.0314781	0.596887	0.940475
COL6A3	-0.0575391	0.108828	0.597004	0.940475
CPXM1	-0.0204534	0.0390487	0.600423	0.940475
DKK1	-0.0253355	0.0479722	0.59741	0.940475
FAM3B	-0.0185856	0.0356534	0.602167	0.940475
HS3ST3B1	0.0127659	0.0245172	0.602582	0.940475
IGFBP7	0.0264241	0.0499166	0.596552	0.940475
IL32	0.0207403	0.0393984	0.598593	0.940475
KLK14	0.0159717	0.0307999	0.604065	0.940475
MEGF9	-0.0161986	0.0311382	0.602913	0.940475
PDGFA	-0.0299508	0.0579476	0.605254	0.940475
PRR4	-0.00730833	0.0140634	0.603294	0.940475
RAB11FIP3	-0.146325	0.282784	0.604845	0.940475
SDC1	0.0337164	0.0645617	0.601507	0.940475
SDCCAG8	0.0428687	0.0819122	0.600731	0.940475
SNX15	0.0297522	0.0576122	0.60556	0.940475
TMEM106A	-0.0351407	0.0671997	0.601023	0.940475
TYMP	-0.0969858	0.182982	0.596091	0.940475
TSPYL1	-0.110153	0.213903	0.606577	0.941138
SPINK2	0.010282	0.0200243	0.607618	0.941837
CTSB	0.0464993	0.0910999	0.609757	0.941873
DGCR6	-0.0604944	0.118276	0.609024	0.941873
IL17F	0.0468639	0.0914748	0.608431	0.941873
PVALB	0.0113001	0.022154	0.610003	0.941873
CALCA	0.0269633	0.0529969	0.610913	0.94195
CCN4	-0.00834663	0.0164203	0.611234	0.94195
BST2	-0.0365707	0.0720979	0.611988	0.942202
LILRB4	-0.0141256	0.0279421	0.613187	0.943136
ABHD14B	-0.141204	0.308817	0.647497	0.943152
AFM	-0.239663	0.508952	0.637715	0.943152
ANXA11	-0.0612546	0.130914	0.639858	0.943152
AOC3	-0.0294574	0.0598787	0.622753	0.943152
ASAH2	0.00974867	0.0218332	0.655232	0.943152
ASGR1	0.0217061	0.048441	0.654087	0.943152
ASGR2	-0.0119709	0.0255356	0.639218	0.943152
BCAN	-0.0253636	0.0524872	0.62893	0.943152
BMP10	-0.0290276	0.0637284	0.648757	0.943152
C7	-0.00934511	0.020213	0.643844	0.943152
CA6	-0.0158242	0.0353048	0.653996	0.943152
CANT1	0.0369106	0.0762111	0.628158	0.943152
CAPG	0.00522704	0.0111924	0.640488	0.943152
CASP3	-0.0462758	0.0954725	0.627887	0.943152
CCL8	0.00789243	0.0171554	0.645477	0.943152
CD276	0.0146762	0.0329985	0.656497	0.943152
CERT	-0.0727831	0.146138	0.618454	0.943152
CFI	-0.0269791	0.0574815	0.638817	0.943152
CIT	0.0714164	0.159622	0.654579	0.943152
CST5	-0.00751201	0.015077	0.618313	0.943152
CTSH	-0.00567602	0.0124659	0.648876	0.943152
CXCL6	0.0144532	0.0302454	0.632745	0.943152
DLK1	0.0341824	0.0706174	0.62835	0.943152
DPEP2	-0.0824073	0.179562	0.646281	0.943152
DSG4	0.024602	0.0488895	0.614812	0.943152
EBI3_IL27	0.017882	0.037728	0.63552	0.943152
ENO2	-0.0774433	0.157078	0.621995	0.943152
FAS	-0.0239759	0.0521725	0.645838	0.943152
GALNT2	-0.0109109	0.02398	0.649108	0.943152
GALNT7	-0.0177341	0.0360299	0.622574	0.943152
GNAS	-0.0406924	0.0843708	0.62959	0.943152
HMOX1	-0.0214181	0.0460005	0.641498	0.943152
HNMT	0.00891243	0.0187001	0.633649	0.943152
HS6ST1	-0.0146141	0.0320801	0.648713	0.943152
HSPB1	-0.0211512	0.0472334	0.654297	0.943152
IFIT3	0.0357764	0.0778172	0.645696	0.943152
IGLC2	0.0319165	0.0685049	0.641286	0.943152
IGSF21	0.0195892	0.0398338	0.622879	0.943152
IL12B	-0.0113876	0.0246361	0.643916	0.943152
IL17C	-0.0427967	0.0907459	0.637205	0.943152
IL1RN	-0.0230275	0.0506973	0.649673	0.943152
ISM1	0.0165016	0.0336523	0.623883	0.943152
LEG1	-0.0191574	0.0384666	0.618465	0.943152
LGALS9	-0.073063	0.162396	0.652777	0.943152
LRRN1	0.00712207	0.0142477	0.617163	0.943152
MANF	-0.0547207	0.109579	0.617516	0.943152
MAP2K1	-0.0906106	0.184999	0.624282	0.943152
MGLL	-0.0414404	0.0866826	0.6326	0.943152
MICB_MICA	-0.00859986	0.0176613	0.626307	0.943152
MMP9	0.0275327	0.0586785	0.638918	0.943152
MOCS2	-0.00978866	0.0202706	0.629167	0.943152
NCAN	-0.0291522	0.0656038	0.656777	0.943152
NOMO1	-0.0113152	0.0252947	0.654633	0.943152
OGA	0.0922187	0.20445	0.651949	0.943152
OGN	-0.00681478	0.0138683	0.623149	0.943152
PEPD	0.0241547	0.0492348	0.623707	0.943152
PKN3	0.0574673	0.116958	0.623179	0.943152
PLAUR	0.0343629	0.0750459	0.64703	0.943152
PLB1	-0.0167643	0.0340445	0.62242	0.943152
POMC	-0.0362551	0.0801953	0.651207	0.943152
PRKAR2A	-0.146461	0.329777	0.656954	0.943152
PTX3	-0.046449	0.103826	0.654606	0.943152
RAB44	-0.0857913	0.185519	0.643766	0.943152
RET	0.0124325	0.0247911	0.616026	0.943152
RGMA	-0.0117134	0.0259053	0.651152	0.943152
RNASEH2A	0.103183	0.211347	0.625396	0.943152
RNASET2	-0.0147107	0.0318392	0.64406	0.943152
S100A4	-0.0496053	0.104371	0.63459	0.943152
SESTD1	-0.15443	0.337528	0.647289	0.943152
SHISA5	-0.112248	0.224927	0.617751	0.943152
TCTN3	0.00876529	0.0181435	0.629019	0.943152
THY1	-0.0165788	0.0348561	0.634335	0.943152
TNFRSF10B	-0.0390748	0.081367	0.631064	0.943152
TXNDC5	0.0527234	0.113607	0.642588	0.943152
CEP20	-0.0552687	0.125607	0.659927	0.945026
FABP6	-0.0409717	0.0937346	0.662037	0.945026
FCRL3	-0.00980294	0.0223873	0.661474	0.945026
FCRL6	0.0111477	0.0252599	0.658982	0.945026
MAP2	-0.0364325	0.0833827	0.662161	0.945026
SLC9A3R2	-0.0502818	0.114669	0.661027	0.945026
WFIKKN2	0.0281581	0.064495	0.662407	0.945026
DKKL1	-0.00404225	0.00930295	0.663916	0.945379
DNAJA4	0.0460859	0.106237	0.664433	0.945379
PGLYRP2	-0.00784414	0.0180225	0.663388	0.945379
CD209	0.00890997	0.0206944	0.666795	0.946209
LRP11	0.00479699	0.0111286	0.666431	0.946209
TNFSF11	-0.0215126	0.0498222	0.665896	0.946209
CRIM1	0.0376872	0.0889779	0.671889	0.946787
CTSD	0.0182798	0.0431665	0.671951	0.946787
PAM	-0.0210346	0.0492337	0.669205	0.946787
PRKG1	-0.0533525	0.124677	0.668704	0.946787
PTN	-0.0317459	0.0741693	0.668636	0.946787
PTPRZ1	-0.0153109	0.0361269	0.671704	0.946787
S100A16	-0.0577758	0.135687	0.670252	0.946787
SERPINA11	-0.0186494	0.0437321	0.669782	0.946787
AGER	-0.019968	0.047916	0.676877	0.946858
BANK1	0.0230091	0.056121	0.681812	0.946858
CDCP1	0.0151499	0.036183	0.675434	0.946858
CRACR2A	0.0260328	0.0624704	0.676882	0.946858
CXCL8	-0.0172955	0.0414751	0.676672	0.946858
DAPK2	0.0140001	0.0339561	0.68012	0.946858
DKK3	-0.0116604	0.0281069	0.678245	0.946858
EDAR	-0.0151011	0.0368877	0.68226	0.946858
EZR	0.0399659	0.097384	0.681516	0.946858
FCN2	-0.00604446	0.0145904	0.678671	0.946858
ICAM4	0.0153543	0.0371415	0.679313	0.946858
IL17D	-0.0185682	0.0443381	0.675371	0.946858
ITPA	-0.0137254	0.0330083	0.677545	0.946858
LAIR2	-0.0116683	0.0285277	0.682529	0.946858
MAMDC2	-0.0226832	0.0554876	0.682688	0.946858
RECK	0.0299152	0.0729212	0.68163	0.946858
TNFRSF10C	0.00783959	0.0187997	0.676674	0.946858
UBE2L6	0.0689954	0.166869	0.679261	0.946858
CLU	-0.0359507	0.0885322	0.684687	0.948807
ACVRL1	-0.0214223	0.0638719	0.737327	0.949785
ADH4	-0.0155439	0.0467718	0.739637	0.949785
ALDH1A1	-0.0326101	0.0910256	0.720155	0.949785
APBB1IP	-0.0597951	0.18294	0.743776	0.949785
APOBR	-0.0071243	0.0211762	0.736548	0.949785
AREG	0.0236541	0.0706444	0.737751	0.949785
ARHGEF5	-0.0217541	0.0643758	0.735421	0.949785
ATP5IF1	-0.0563968	0.149699	0.70637	0.949785
BMP6	0.0132945	0.0372065	0.720854	0.949785
BPIFB1	0.00918501	0.0270437	0.73413	0.949785
CA12	-0.0150251	0.0407254	0.712175	0.949785
CAPS	0.0151591	0.0444505	0.733079	0.949785
CCDC80	-0.0205982	0.0600735	0.731686	0.949785
CCL25	-0.00597381	0.0173387	0.730442	0.949785
CD14	-0.0283717	0.0739222	0.701124	0.949785
CD99L2	-0.0221076	0.0564726	0.695446	0.949785
CFHR4	-0.00602849	0.0176403	0.732543	0.949785
CHAD	-0.0262185	0.0715698	0.714115	0.949785
CHRDL2	-0.0292112	0.0749436	0.696702	0.949785
CLSTN2	-0.00982487	0.0255314	0.700374	0.949785
CLSTN3	-0.0109842	0.0340942	0.747323	0.949785
CNTN5	-0.00733184	0.019433	0.705959	0.949785
COL28A1	-0.00454428	0.0133291	0.733158	0.949785
CPA4	-0.00448951	0.0135654	0.74068	0.949785
CPOX	0.0207549	0.0518099	0.688717	0.949785
CRYZL1	-0.060915	0.155823	0.695852	0.949785
CYTL1	0.0192951	0.0501189	0.700247	0.949785
DBH	0.00585206	0.0155011	0.705784	0.949785
DLL1	-0.0177506	0.0471393	0.706503	0.949785
DNPEP	-0.0371738	0.101654	0.714595	0.949785
EFCAB14	-0.0760009	0.22215	0.732264	0.949785
EREG	-0.0331897	0.0890937	0.709502	0.949785
FGF23	-0.03185	0.0842028	0.705242	0.949785
FGFBP3	-0.00684089	0.0195611	0.72655	0.949785
FLRT2	-0.00704566	0.0175937	0.688814	0.949785
FOLR2	0.0188911	0.0479297	0.693476	0.949785
FRZB	-0.0152056	0.0409293	0.710259	0.949785
FTCD	0.0388723	0.11282	0.730432	0.949785
GALNT10	0.0132843	0.0340072	0.696069	0.949785
GC	-0.00512575	0.0127945	0.688698	0.949785
GHRL	0.0313414	0.082926	0.705472	0.949785
GMFG	-0.0675107	0.176645	0.702325	0.949785
HRG	-0.00960942	0.0285558	0.736483	0.949785
HS1BP3	0.107337	0.315227	0.733475	0.949785
IL18	-0.0131509	0.0405395	0.745637	0.949785
IL36G	0.0375518	0.109657	0.732013	0.949785
JAM2	0.0422838	0.116725	0.717164	0.949785
KDR	-0.0129379	0.0388596	0.73918	0.949785
KIR3DL1	-0.00623769	0.0166072	0.707213	0.949785
KLK13	0.00886654	0.0249874	0.722709	0.949785
LGALS3	-0.0206257	0.0537668	0.701264	0.949785
LGMN	0.020262	0.0568839	0.721692	0.949785
LMOD1	-0.0339955	0.0923918	0.712911	0.949785
LPL	0.0276901	0.0732089	0.705257	0.949785
LRPAP1	-0.0211318	0.0646389	0.743728	0.949785
LYSMD3	0.0505399	0.147759	0.732319	0.949785
MANSC4	-0.0136485	0.042218	0.746478	0.949785
MEPE	0.0169185	0.0524603	0.747074	0.949785
MLN	-0.0135323	0.0393306	0.730798	0.949785
MYOM3	-0.036095	0.108026	0.73828	0.949785
NAA80	-0.0426281	0.1242	0.731432	0.949785
NINJ1	-0.0289953	0.0894165	0.745731	0.949785
NUDT16	-0.123222	0.30509	0.686296	0.949785
PCDHB15	-0.00739894	0.0196232	0.706135	0.949785
PDCD1	0.0400093	0.10003	0.689176	0.949785
PDE5A	-0.0283358	0.0796768	0.722114	0.949785
PGD	-0.0737778	0.210847	0.726405	0.949785
PI16	-0.0154038	0.0460482	0.73799	0.949785
PIBF1	-0.0354331	0.102929	0.730661	0.949785
PNMA1	-0.0462045	0.130078	0.722436	0.949785
PON2	0.00407906	0.0121611	0.73731	0.949785
PPM1F	-0.0633662	0.195482	0.745822	0.949785
PRCP	0.0132251	0.0396171	0.738514	0.949785
PTRHD1	-0.09278	0.277101	0.737758	0.949785
RBPMS2	-0.0492356	0.128243	0.701034	0.949785
REEP4	0.0416681	0.125478	0.739833	0.949785
REG3A	0.014053	0.0380521	0.711898	0.949785
REG4	-0.0264279	0.0819509	0.747086	0.949785
SERPINA7	-0.0762775	0.209157	0.715343	0.949785
SERPINB1	0.0285127	0.0835238	0.732823	0.949785
SERPINB8	-0.00528372	0.0148249	0.721535	0.949785
SERPINC1	0.0706725	0.199267	0.722843	0.949785
SERPINH1	-0.0295375	0.0752818	0.694793	0.949785
SIL1	0.0403784	0.116287	0.728417	0.949785
SIRT2	-0.0437517	0.134983	0.745842	0.949785
SLC16A1	0.0220783	0.0593551	0.709915	0.949785
SLC39A5	-0.0244031	0.0690256	0.723686	0.949785
SPESP1	0.0221378	0.0558991	0.692082	0.949785
SPINT1	-0.0207727	0.060351	0.730697	0.949785
SSNA1	-0.0388917	0.100423	0.698549	0.949785
STAB2	0.010779	0.032647	0.741274	0.949785
STAMBP	-0.0960957	0.285971	0.736846	0.949785
STX7	0.0078947	0.0214282	0.712555	0.949785
SULT2A1	-0.0366165	0.0934651	0.695231	0.949785
SUSD1	-0.0400608	0.12311	0.744873	0.949785
TAFA5	-0.0197699	0.0523992	0.705956	0.949785
TCN2	0.00587713	0.0152147	0.699289	0.949785
TDGF1	-0.14907	0.381251	0.695795	0.949785
TDRKH	-0.0230024	0.0573717	0.688466	0.949785
TNFSF13B	0.0161081	0.0436017	0.711802	0.949785
TSC22D1	-0.120657	0.313363	0.700208	0.949785
VEGFD	0.0184348	0.0533285	0.729581	0.949785
VWF	0.0185371	0.0549643	0.735923	0.949785
WIF1	0.0184043	0.0568247	0.746031	0.949785
ADAM23	-0.0117022	0.0389254	0.763695	0.950533
ANPEP	-0.0113145	0.0359546	0.752998	0.950533
C1QTNF1	0.0153987	0.0511601	0.763422	0.950533
C3	-0.0201349	0.0664552	0.761902	0.950533
CACNB3	0.0407693	0.133252	0.759637	0.950533
CBLIF	0.0180486	0.0597864	0.76274	0.950533
CD300C	-0.00956935	0.031565	0.761765	0.950533
CD69	-0.0289494	0.0933457	0.756462	0.950533
CDH6	-0.00474875	0.0153375	0.756853	0.950533
CRHBP	-0.00671698	0.0212338	0.751749	0.950533
DDR1	0.01165	0.0379904	0.759105	0.950533
FGA	0.031902	0.101112	0.752373	0.950533
FKBP1B	-0.0411707	0.131018	0.753342	0.950533
GAS6	-0.0110614	0.0348888	0.751208	0.950533
HPSE	0.0254781	0.0844851	0.76298	0.950533
IL12A_IL12B	-0.00881529	0.0287116	0.758821	0.950533
LILRB2	0.00702224	0.0219292	0.748799	0.950533
LILRB5	-0.00302941	0.00993655	0.760461	0.950533
MYOM2	-0.0512474	0.17099	0.764399	0.950533
NOTCH3	-0.0331214	0.106146	0.755013	0.950533
PDCD1LG2	-0.00818548	0.0266446	0.758684	0.950533
PLAU	0.0148311	0.0493836	0.76393	0.950533
SDK2	-0.0152244	0.0490534	0.756284	0.950533
SERPINB9	0.0266929	0.0891403	0.764598	0.950533
SGSH	0.00460379	0.0151667	0.761474	0.950533
TDP1	0.0325752	0.107773	0.762455	0.950533
TFF3	0.0133203	0.0419846	0.751041	0.950533
VMO1	-0.00497852	0.0164951	0.762791	0.950533
SERPIND1	0.0112828	0.0381204	0.767247	0.953084
BCAT1	-0.00970581	0.0328908	0.767924	0.953182
CRISP3	0.0058815	0.0200245	0.768975	0.953745
CCL7	0.0135461	0.0463939	0.770301	0.954416
DFFA	-0.0996806	0.342026	0.770713	0.954416
PTGDS	-0.0188696	0.0651448	0.772079	0.954746
VASH1	0.0339752	0.117346	0.772177	0.954746
KITLG	-0.0154245	0.053455	0.772925	0.954931
CFP	-0.0232651	0.0813074	0.774773	0.955221
KLK6	-0.016186	0.0567699	0.775556	0.955221
PTPRR	-0.0651079	0.228284	0.775487	0.955221
SIGLEC1	0.0168009	0.0587529	0.77491	0.955221
FCN1	-0.00530761	0.0187085	0.77664	0.955432
GNPDA2	-0.010274	0.0364628	0.778123	0.955432
LONP1	0.0200473	0.0708318	0.777156	0.955432
PIK3AP1	-0.0171163	0.0606806	0.777888	0.955432
MSR1	-0.016207	0.0577564	0.77901	0.955786
GPR15L	-0.0137186	0.0490465	0.779704	0.955901
ENPP7	0.00534803	0.0192209	0.780828	0.956165
PVR	0.00442881	0.0159388	0.781118	0.956165
F12	-0.00685406	0.0252416	0.785978	0.959775
HYAL1	-0.022083	0.0817555	0.787075	0.959775
IL17RB	0.0048157	0.0177256	0.785867	0.959775
MAN1A2	0.0109151	0.0402059	0.786022	0.959775
SOST	-0.0108535	0.0401587	0.786957	0.959775
DTYMK	-0.034346	0.128728	0.789614	0.9614
IDS	0.0272503	0.102111	0.78957	0.9614
ACE	0.00760753	0.0300557	0.80018	0.961784
ACHE	-0.0106728	0.0410236	0.794738	0.961784
ANKMY2	0.0440281	0.173383	0.799546	0.961784
APRT	0.0194319	0.0763723	0.799158	0.961784
BAG3	-0.0324273	0.123117	0.792254	0.961784
CCL17	-0.00982937	0.0387848	0.799933	0.961784
CNDP1	-0.00771697	0.0303733	0.799441	0.961784
CTSO	-0.00992859	0.0386666	0.797353	0.961784
CTSS	0.00917902	0.035885	0.798113	0.961784
DCXR	-0.0232561	0.0895585	0.795114	0.961784
FAM171B	-0.013049	0.0513658	0.799464	0.961784
FCGR2A	-0.00651466	0.0246474	0.791538	0.961784
MEGF10	0.00628701	0.0237979	0.791638	0.961784
PGLYRP1	0.00947266	0.0372853	0.79945	0.961784
PM20D1	0.00431353	0.0164015	0.792554	0.961784
SNX9	-0.0496328	0.192143	0.796166	0.961784
TP53I3	0.00681291	0.0262326	0.795086	0.961784
ECM1	0.0031269	0.0125069	0.802577	0.961934
GSTA3	-0.0133582	0.0533156	0.802162	0.961934
SLAMF7	-0.00930231	0.0372343	0.802718	0.961934
USP8	-0.027473	0.109125	0.801229	0.961934
ACRBP	-0.0281168	0.112926	0.803372	0.961996
EPHA1	-0.0183855	0.074723	0.805645	0.962492
HJV	-0.0217427	0.0883395	0.805584	0.962492
PLXDC2	-0.0237015	0.0961701	0.805331	0.962492
VASN	-0.013956	0.0568863	0.8062	0.962492
DEFA1_DEFA1B	0.00946826	0.0390075	0.808215	0.962736
SSC4D	0.011353	0.0466504	0.807725	0.962736
TNFRSF13B	0.0172377	0.0709071	0.807926	0.962736
L1CAM	0.0143262	0.0593967	0.809404	0.963432
PER3	0.0201069	0.0837508	0.810268	0.963742
ADGRE1	-0.010223	0.0458279	0.823477	0.964773
ADIPOQ	-0.0137008	0.058357	0.814383	0.964773
AKR1B1	-0.0586505	0.266253	0.825652	0.964773
AMY1A_AMY1B_AMY1C	-0.010937	0.0481954	0.820478	0.964773
C19orf12	0.0318704	0.142572	0.823116	0.964773
CD40	0.0122684	0.0551284	0.823892	0.964773
CFHR2	0.00301577	0.0129635	0.816044	0.964773
COL3A1	-0.0113951	0.0512515	0.824052	0.964773
CTBS	0.00917801	0.0410286	0.822992	0.964773
EBAG9	-0.0641464	0.270538	0.812574	0.964773
ENTPD6	0.00739407	0.0313479	0.813532	0.964773
GCNT1	-0.0125437	0.0556768	0.82175	0.964773
GIT1	-0.0601879	0.2725	0.825191	0.964773
IFNAR1	0.00563626	0.0251712	0.822822	0.964773
KIR2DS4	-0.00546546	0.023958	0.819548	0.964773
KLKB1	-0.00353794	0.015752	0.822289	0.964773
MPO	-0.0123062	0.0552728	0.823812	0.964773
MTHFSD	-0.0127538	0.0555502	0.81841	0.964773
NOS1	-0.00902306	0.0386773	0.815536	0.964773
NPPB	0.0199779	0.0906647	0.825599	0.964773
SH3GLB2	0.00691827	0.0307059	0.82174	0.964773
SIGLEC8	0.00545381	0.0230836	0.813228	0.964773
SLITRK6	0.0161274	0.0693933	0.816222	0.964773
TBC1D23	-0.0292393	0.128532	0.820046	0.964773
FCER2	-0.00692971	0.0320176	0.828649	0.967038
TNFAIP2	0.057611	0.266426	0.828803	0.967038
CALB1	-0.0214918	0.102453	0.833845	0.967266
CXCL14	0.0219818	0.106417	0.836351	0.967266
FKBP5	-0.0330733	0.155897	0.831991	0.967266
GFRA3	-0.0157972	0.0765344	0.836473	0.967266
GMPR2	0.0304918	0.146757	0.835408	0.967266
IFNGR2	-0.00323393	0.0153465	0.833099	0.967266
ITGB7	0.00638635	0.0306559	0.834976	0.967266
PSG1	0.0032254	0.0153146	0.833193	0.967266
RNASE6	0.00761822	0.0364689	0.834529	0.967266
RNF149	-0.00657268	0.0314081	0.83424	0.967266
SPARC	-0.0122918	0.0588104	0.834443	0.967266
THTPA	-0.0133465	0.0641758	0.835255	0.967266
TNFRSF1A	0.0390667	0.189751	0.836882	0.967266
COQ7	-0.013964	0.068401	0.838237	0.967882
FBLN2	-0.00912151	0.0449621	0.839236	0.967882
SEMA4D	-0.0153899	0.0756718	0.83884	0.967882
APOA2	0.014498	0.0723339	0.841143	0.967982
CNTNAP2	0.00436698	0.0216468	0.840122	0.967982
UBXN1	-0.0499385	0.248893	0.840978	0.967982
CPQ	0.00664091	0.0332707	0.841792	0.96803
TMPRSS5	-0.00425007	0.0215822	0.843886	0.96974
GGACT	0.00560634	0.028699	0.845119	0.969845
MMP10	-0.0057766	0.029585	0.845194	0.969845
TNFRSF11A	-0.00669035	0.0344083	0.845831	0.969878
EPO	0.012393	0.0640701	0.846623	0.970088
CD59	-0.00647785	0.0337858	0.847951	0.970217
CRYBB1	-0.0110558	0.0574655	0.847437	0.970217
ACYP1	0.0245703	0.130698	0.850882	0.971448
ALPP	0.00414722	0.0218963	0.849777	0.971448
ART3	-0.0122917	0.0664699	0.853291	0.971448
CILP	0.00747246	0.0400319	0.851925	0.971448
NTproBNP	-0.00892748	0.0480778	0.852689	0.971448
PLA2G7	0.00856549	0.0460973	0.852591	0.971448
SMOC1	0.00494875	0.0263961	0.851284	0.971448
IMPA1	-0.0164247	0.0893072	0.854082	0.971656
HAVCR1	0.00665275	0.0365271	0.855479	0.971685
VAMP5	0.057989	0.318548	0.85555	0.971685
ZP3	-0.00255583	0.0140778	0.855935	0.971685
ACP5	0.00688926	0.0464051	0.88198	0.971857
C8B	0.00505431	0.0296242	0.864527	0.971857
CBLN4	-0.00505112	0.0339093	0.881585	0.971857
CCER2	-0.00614931	0.0392918	0.875636	0.971857
CCN2	-0.00709338	0.0428425	0.868496	0.971857
CHGB	0.00255048	0.0144659	0.86005	0.971857
COL18A1	-0.0114437	0.0708763	0.871731	0.971857
COMP	-0.0106778	0.0660804	0.871631	0.971857
CPA2	-0.0100737	0.0576887	0.861377	0.971857
CSF1R	0.00788046	0.0462012	0.864563	0.971857
CTSL	0.00925348	0.0566737	0.870301	0.971857
DARS1	-0.0213482	0.129703	0.869264	0.971857
DBI	0.00645211	0.0414054	0.876169	0.971857
DSC2	-0.0110575	0.0626324	0.859865	0.971857
ENPP6	-0.00516327	0.0298292	0.862577	0.971857
EPHA2	-0.0147429	0.0976745	0.880023	0.971857
ERBB2	0.0135571	0.0783579	0.862639	0.971857
GP2	0.00650904	0.0367312	0.859345	0.971857
GPHA2	-0.017838	0.120159	0.881984	0.971857
IL13RA1	0.0245362	0.140551	0.861416	0.971857
IL17RA	-0.00102338	0.00592594	0.862891	0.971857
KLB	0.00305281	0.0194143	0.875052	0.971857
LECT2	0.0028684	0.0175658	0.870286	0.971857
MOG	-0.00912204	0.0598515	0.878863	0.971857
NECTIN2	0.010924	0.0690031	0.874211	0.971857
NOTCH1	-0.0128291	0.0797732	0.872235	0.971857
NT5E	-0.00390205	0.0246263	0.874102	0.971857
PAMR1	0.00504347	0.0312836	0.871922	0.971857
PDGFRB	0.0183144	0.107534	0.864763	0.971857
PDIA4	-0.0207852	0.140231	0.882168	0.971857
PDIA5	0.00941086	0.0604278	0.87624	0.971857
PHACTR2	0.00745443	0.0502736	0.882124	0.971857
PKD1	-0.0129507	0.0766804	0.865882	0.971857
PPP1R14A	-0.0189611	0.125085	0.879513	0.971857
SERPINA12	0.0021808	0.0130116	0.866894	0.971857
SHBG	-0.00634976	0.0386384	0.869465	0.971857
SIRPB1	-0.00407487	0.0250361	0.870708	0.971857
SPP1	0.0246504	0.166479	0.882288	0.971857
SUSD4	-0.00581068	0.0326755	0.858857	0.971857
TNFSF10	0.00643926	0.0417276	0.87736	0.971857
TNFSF8	-0.00747158	0.0485094	0.877591	0.971857
TNN	-0.00179354	0.0112414	0.873238	0.971857
YES1	0.0587911	0.339572	0.862547	0.971857
ASPN	0.00617322	0.0420927	0.883402	0.972413
PLA2G15	-0.00741393	0.0511102	0.884665	0.973132
CCL13	0.00526676	0.0367743	0.886118	0.974058
DIPK2B	-0.0127674	0.0900927	0.887306	0.974692
EHD3	0.0154757	0.112016	0.890117	0.975323
ITGAM	-0.0134085	0.0966596	0.889672	0.975323
LSP1	0.019376	0.140517	0.890327	0.975323
NPTX2	-0.00364256	0.0260924	0.888974	0.975323
GFRA1	0.00563877	0.0414476	0.891785	0.975504
SIGLEC9	-0.00196	0.0144798	0.892326	0.975504
WFDC1	-0.00479385	0.0350398	0.89118	0.975504
CELA3A	0.00560795	0.0418502	0.893402	0.976011
CD1C	-0.00721258	0.0547101	0.895117	0.977215
GZMA	-0.00771531	0.0589361	0.895847	0.977343
PDGFC	0.00949314	0.0732134	0.896832	0.977749
LRRC25	-0.00364087	0.0284074	0.898018	0.978373
CLEC6A	-0.00373187	0.0302004	0.901656	0.981666
CCL24	0.00220948	0.0182363	0.903566	0.982404
GZMB	-0.00438508	0.0361403	0.903426	0.982404
CEACAM8	-0.00633441	0.0534767	0.90571	0.983127
NCS1	-0.00676174	0.0576902	0.906696	0.983127
SLITRK2	-0.0083814	0.0712078	0.906303	0.983127
SMPD1	-0.00309948	0.0264406	0.906682	0.983127
S100A13	0.00897838	0.0778131	0.908141	0.984025
MRC1	0.00621002	0.0546665	0.909556	0.98489
COCH	0.00384451	0.0344558	0.911158	0.984962
OXT	0.00486643	0.043772	0.911476	0.984962
SPOCK1	-0.00587781	0.0525691	0.910973	0.984962
GGT5	0.00792	0.0732697	0.913921	0.985618
GRHPR	-0.00868738	0.0795391	0.913027	0.985618
IL10RB	-0.00500324	0.0476164	0.916317	0.985618
KYNU	-0.00755406	0.0712534	0.915569	0.985618
PLCB2	-0.0132212	0.125966	0.916409	0.985618
REG1A	0.00452187	0.0430243	0.916296	0.985618
TFF2	0.0078066	0.0736028	0.915532	0.985618
CCL18	-0.00228305	0.0240652	0.924419	0.986024
CD38	0.00530503	0.0534206	0.920895	0.986024
CEACAM5	-0.00341475	0.0350242	0.922332	0.986024
CETN3	0.00634064	0.0664522	0.923984	0.986024
CREG1	-0.00558409	0.0588205	0.924367	0.986024
DDC	-0.00386425	0.0408223	0.924585	0.986024
FUCA1	-0.000718664	0.00751672	0.923831	0.986024
GNLY	-0.00256032	0.0262808	0.922391	0.986024
KAZALD1	-0.00569477	0.0586779	0.922686	0.986024
SERPINI2	-0.00223065	0.0236395	0.924822	0.986024
TIE1	0.00403904	0.0421113	0.923589	0.986024
TIMP1	-0.0134254	0.134229	0.920329	0.986024
TNFRSF11B	-0.0034739	0.0340714	0.918789	0.986024
FAM3C	-0.028707	0.307559	0.925635	0.986231
CD28	-0.00654026	0.0789938	0.934015	0.988843
CR1	-0.00251057	0.0294454	0.932053	0.988843
CRNN	0.00332154	0.037976	0.930303	0.988843
ENPP5	0.00104523	0.011966	0.930394	0.988843
FOXO1	0.00764279	0.0947422	0.935705	0.988843
NAAA	0.00182346	0.0227607	0.936146	0.988843
NXPH3	0.0052993	0.0649021	0.934924	0.988843
PARP1	-0.00723971	0.0885111	0.93481	0.988843
PCDH9	-0.00325249	0.0377638	0.931365	0.988843
PEAR1	0.00609381	0.0715326	0.932111	0.988843
PLXNB2	-0.00186166	0.0223847	0.933719	0.988843
RBP2	0.00899317	0.109159	0.93434	0.988843
TGM2	0.00417079	0.0481553	0.93098	0.988843
TOP2B	0.00625311	0.0788572	0.936797	0.988875
ADA2	0.00310848	0.0492126	0.949636	0.989868
APOD	-0.00280689	0.0552403	0.959475	0.989868
ARHGEF10	0.0018634	0.0356341	0.958296	0.989868
ATG4A	-0.0110333	0.163425	0.946173	0.989868
BAIAP2	-0.0147534	0.19847	0.940743	0.989868
BCHE	-0.00126321	0.0266175	0.962148	0.989868
CCL11	-0.00319328	0.0438348	0.941927	0.989868
CCL16	0.00189287	0.0323691	0.953368	0.989868
CD244	0.00225616	0.0372978	0.951765	0.989868
CD8A	-0.00490809	0.0907795	0.956883	0.989868
CHL1	-0.00136579	0.0262325	0.958477	0.989868
CNTN2	-0.000835075	0.0176438	0.96225	0.989868
COMMD1	-0.0102129	0.147134	0.944661	0.989868
CXCL12	-0.00472921	0.0648982	0.941909	0.989868
DKK4	0.0039284	0.0677621	0.95377	0.989868
DYNLT1	0.00118274	0.0251972	0.962562	0.989868
ERBB3	-0.00619005	0.0831129	0.94063	0.989868
ERI1	-0.00924367	0.14627	0.949611	0.989868
F13B	-0.0013184	0.0275947	0.961894	0.989868
FABP3	0.00805703	0.149074	0.956897	0.989868
GDNF	-0.00254814	0.0514662	0.960512	0.989868
GGT1	-0.00224986	0.0343592	0.947791	0.989868
GP5	0.00421898	0.0695273	0.951613	0.989868
GPC1	-0.00145531	0.0239189	0.951484	0.989868
HGFAC	-0.0010908	0.0225501	0.96142	0.989868
ICAM1	0.00147723	0.0287678	0.959047	0.989868
LYPD3	-0.00213987	0.0364065	0.95313	0.989868
MDGA1	0.000533969	0.00746242	0.942956	0.989868
MMP8	-0.00191057	0.0285055	0.946562	0.989868
NTF3	-0.00374333	0.0532056	0.94391	0.989868
NUB1	0.0063558	0.102133	0.950379	0.989868
PCBD1	0.00430839	0.0621863	0.944765	0.989868
PLXNB3	0.00653066	0.0909417	0.942752	0.989868
POSTN	0.00266121	0.0421839	0.949698	0.989868
PSAP	0.0023666	0.0408093	0.953755	0.989868
SAMD9L	-0.00269889	0.0571366	0.962325	0.989868
SERPING1	0.00420193	0.0800546	0.95814	0.989868
SMPDL3A	0.00098227	0.0191244	0.959037	0.989868
TNFRSF12A	0.0111513	0.147838	0.939873	0.989868
TYRO3	0.00106234	0.0191608	0.955785	0.989868
MZB1	0.00411337	0.089838	0.96348	0.990175
BLNK	0.00268889	0.0678314	0.96838	0.990313
CLEC7A	-0.00157337	0.0377213	0.96673	0.990313
COL4A1	-0.00197111	0.0500455	0.968582	0.990313
IGF2R	-0.00169361	0.0394849	0.965787	0.990313
PAG1	-0.00337218	0.0803831	0.966538	0.990313
SPTLC1	0.00820323	0.187293	0.965065	0.990313
TNFSF12	0.00159329	0.0392665	0.967634	0.990313
WFDC12	0.000659738	0.0161594	0.967434	0.990313
SPRR3	-0.00122244	0.0332955	0.970712	0.991855
TNFRSF6B	0.001866	0.0543217	0.972597	0.993145
REN	-0.00408946	0.123616	0.973609	0.993154
VIT	-0.00119201	0.0363652	0.973851	0.993154
CDSN	0.000908431	0.0311446	0.976731	0.994085
CLEC4C	0.000510663	0.0177391	0.977034	0.994085
ENTPD5	0.00137483	0.0510235	0.978504	0.994085
FXYD5	-0.00174486	0.0610315	0.977192	0.994085
NRP2	0.00139354	0.0490953	0.977356	0.994085
PROC	0.00240176	0.0870009	0.977976	0.994085
IGSF8	-0.00162433	0.0652546	0.980141	0.995114
ADAMTS4	0.00126588	0.0635238	0.984101	0.998499
CCL22	-0.00205361	0.112009	0.985372	0.999154
COMT	-0.000116884	0.0180253	0.994826	0.999173
DSG2	0.000552515	0.058833	0.992507	0.999173
EGFL7	-0.000501996	0.0348393	0.988504	0.999173
EPS8L2	0.000438996	0.0656244	0.994663	0.999173
ESYT2	0.00105708	0.10259	0.991779	0.999173
FBP1	-0.000128986	0.0666778	0.998457	0.999173
FSTL1	0.00129823	0.0858725	0.987938	0.999173
GFRA2	3.99419e-05	0.0219259	0.998547	0.999173
INHBB	0.000287751	0.0750736	0.996942	0.999173
ITGBL1	0.000364146	0.0221826	0.986903	0.999173
ITM2A	-0.000647995	0.0826259	0.993743	0.999173
KLK11	0.000210385	0.0441749	0.9962	0.999173
MATN3	-0.000195201	0.0259512	0.993998	0.999173
NHLRC3	0.000478612	0.0520597	0.992665	0.999173
NSFL1C	0.00264353	0.199157	0.989409	0.999173
PLA2G2A	0.00108713	0.0886845	0.990219	0.999173
PYY	-9.73022e-05	0.0494078	0.998429	0.999173
SCARF1	0.00015469	0.0371117	0.996674	0.999173
TGFA	0.00168723	0.1057	0.987264	0.999173
UROS	-0.00085526	0.122975	0.994451	0.999173
XCL1	-0.000777677	0.0592853	0.989534	0.999173
CXCL17	-3.37231e-05	0.0687445	0.999609	0.999609

## Sheet: Supplementary Table S1
Supplementary Table S1. Information on SNPs included in the MR-clust and the results from the clustering.
	Effect on BMI		Effect on Breast Cancer		MR-clust results
SNP	Estimate	SE	Estimate2	SE2	Cluster	Probability belonging to the clusters	theta	theta_se
rs10456700	0.0174582	0.00220367	0.0180783	0.00649243	1	0.862	1.03552	0.371884
rs1062633	0.0209585	0.00216851	0.0167703	0.00598869	1	0.844	0.800166	0.285741
rs11692071	0.0148376	0.00225518	0.0206282	0.00620211	1	0.953	1.39026	0.418001
rs1184523	0.0146256	0.00224836	0.0154498	0.00659468	1	0.666	1.05636	0.450901
rs11880870	0.0170859	0.00209617	0.0135509	0.00632593	1	0.533	0.793105	0.370242
rs12269541	0.0159015	0.00269077	0.0285539	0.00761859	1	0.972	1.79567	0.479111
rs166297	0.0181271	0.00308791	0.0306475	0.0103314	1	0.829	1.69071	0.56994
rs17513613	0.011613	0.00210795	0.0231388	0.00635749	1	0.947	1.99249	0.547445
rs1752156	0.0180697	0.0024752	0.0223714	0.00769699	1	0.881	1.23806	0.425962
rs1966265	0.0176395	0.0027643	0.0170545	0.00712974	1	0.695	0.966836	0.404193
rs2275426	0.0130586	0.00204526	0.012921	0.00602335	1	0.565	0.989467	0.461256
rs2302737	0.0129264	0.0022365	0.015682	0.00631574	1	0.717	1.21317	0.488593
rs273512	0.0123537	0.0022039	0.0163907	0.0061267	1	0.785	1.32679	0.495941
rs4541689	0.0122205	0.00219225	0.022447	0.00599553	1	0.969	1.83683	0.490611
rs4980661	0.0143744	0.00223676	0.0311621	0.0060151	1	0.999	2.16788	0.418458
rs6841761	0.0136561	0.0020305	0.0148778	0.00613244	1	0.706	1.08946	0.449061
rs7009799	0.0163292	0.00221386	0.0211182	0.00631494	1	0.962	1.29328	0.386727
rs7038036	0.0134939	0.00215535	0.0130312	0.00599727	1	0.58	0.965707	0.444442
rs7102454	0.0168843	0.00234427	0.0292825	0.00629888	1	0.999	1.7343	0.37306
rs7123876	0.0135754	0.00213383	0.0214322	0.0070116	1	0.877	1.57875	0.516491
rs7748777	0.0125544	0.00201181	0.0184434	0.00619301	1	0.871	1.46908	0.493295
rs810364	0.0155806	0.00253653	0.0213488	0.0066321	1	0.939	1.37022	0.425664
rs8192675	0.0134019	0.00223343	0.0141092	0.0068083	1	0.523	1.05278	0.508011
rs889398	0.0150595	0.00202044	0.0151426	0.0060826	1	0.743	1.00551	0.403904
rs1052177	0.0158489	0.00248662	-0.042958	0.00687588	2	0.999	-2.71047	0.43384
rs10903340	0.0117224	0.00204593	-0.02748	0.00740673	2	0.67	-2.34423	0.631845
rs11577179	0.0190303	0.00206447	-0.0299302	0.00625391	2	0.844	-1.57276	0.328629
rs11672660	0.0247982	0.00239635	-0.0447911	0.00768178	2	0.993	-1.80623	0.309772
rs11781699	0.0156991	0.00233171	-0.0296803	0.0080167	2	0.635	-1.89057	0.510646
rs2344185	0.0126493	0.00218257	-0.0232987	0.00621909	2	0.641	-1.8419	0.491654
rs7903146	0.0202863	0.00235852	-0.037674	0.00667585	2	0.991	-1.85711	0.329081
rs10182181	0.0308433	0.00201851	-0.0347804	0.00628247	3	0.977	-1.12765	0.20369
rs10460960	0.0195853	0.00320475	-0.0194691	0.01013	3	0.618	-0.99407	0.517226
rs10514710	0.016855	0.00251986	-0.0165791	0.00801569	3	0.676	-0.983627	0.475566
rs11121213	0.016944	0.00279823	-0.0179356	0.00773031	3	0.74	-1.05853	0.456228
rs11172496	0.0408245	0.00634887	-0.0310158	0.0173014	3	0.625	-0.759734	0.4238
rs1159974	0.0121324	0.00213963	-0.0102735	0.00602248	3	0.573	-0.846779	0.496395
rs11637749	0.0117701	0.0021553	-0.0171317	0.00599652	3	0.681	-1.45552	0.50947
rs1167309	0.0165205	0.00224298	-0.0141461	0.00639206	3	0.768	-0.856274	0.386918
rs11919195	0.0169932	0.00304487	-0.0187251	0.00923705	3	0.625	-1.10192	0.543574
rs12150261	0.0118104	0.00200452	-0.00944394	0.00600636	3	0.531	-0.799629	0.508565
rs13021737	0.0638065	0.00265246	-0.0307611	0.00790743	3	0.998	-0.4821	0.123928
rs13069244	0.0247057	0.00434934	-0.0248869	0.012546	3	0.637	-1.00734	0.507821
rs13130484	0.0394425	0.00200418	-0.0147499	0.00604102	3	0.692	-0.37396	0.15316
rs13228034	0.0135203	0.00216251	-0.0101576	0.00634147	3	0.551	-0.75129	0.469034
rs13419388	0.0146945	0.00261015	-0.0171111	0.00845164	3	0.605	-1.16445	0.575155
rs1469928	0.0161137	0.00239348	-0.0111078	0.00676222	3	0.576	-0.689341	0.419657
rs1472169	0.0136661	0.00227639	-0.0135978	0.00621143	3	0.717	-0.995008	0.454515
rs1528435	0.0185909	0.00204895	-0.0148627	0.0062829	3	0.833	-0.799462	0.337955
rs1568986	0.0157868	0.00247525	-0.0141119	0.00671511	3	0.716	-0.893906	0.425364
rs17024393	0.0711528	0.0047929	-0.0726462	0.0174017	3	0.994	-1.02099	0.244568
rs17484848	0.020447	0.00353217	-0.0175109	0.00959644	3	0.617	-0.856403	0.469332
rs17522122	0.0217367	0.00206558	-0.00983268	0.00619345	3	0.524	-0.452354	0.284931
rs1937450	0.01205	0.00217311	-0.0139863	0.00630717	3	0.67	-1.16069	0.523416
rs1941213	0.016794	0.00242217	-0.0169858	0.00688959	3	0.804	-1.01142	0.410241
rs2010281	0.0145343	0.00209868	-0.0133945	0.00645225	3	0.698	-0.921576	0.443932
rs2015729	0.0158382	0.00223128	-0.00899575	0.00612875	3	0.513	-0.567977	0.38696
rs2107118	0.0139283	0.00230327	-0.0127951	0.00705467	3	0.597	-0.918641	0.506498
rs2112347	0.0241888	0.0020201	-0.0198915	0.00621093	3	0.977	-0.822344	0.256768
rs2145270	0.0135323	0.00214656	-0.0101827	0.00634254	3	0.552	-0.752473	0.468696
rs2299383	0.0131434	0.00200452	-0.0133123	0.00616072	3	0.701	-1.01285	0.468731
rs2579998	0.0302028	0.0033852	-0.0211103	0.00965349	3	0.791	-0.698949	0.319622
rs2710323	0.0129836	0.00200295	-0.00872826	0.0060002	3	0.506	-0.672252	0.462137
rs2881654	0.0226198	0.00277847	-0.015369	0.00906899	3	0.598	-0.679448	0.400932
rs2968487	0.0195386	0.00234432	-0.0108975	0.00699519	3	0.546	-0.557741	0.358019
rs29941	0.0177429	0.00208278	-0.0129377	0.00640422	3	0.723	-0.729179	0.360946
rs3101336	0.0307059	0.00205332	-0.0139392	0.00615177	3	0.779	-0.453958	0.200345
rs3104804	0.027186	0.00435195	-0.0218504	0.0125346	3	0.597	-0.803737	0.461068
rs3736485	0.0140723	0.00201747	-0.00994819	0.00612494	3	0.566	-0.706935	0.435248
rs3810291	0.0224712	0.002168	-0.0197913	0.00643135	3	0.962	-0.880742	0.286205
rs3819162	0.0187819	0.00292951	-0.0163659	0.009175	3	0.597	-0.871366	0.488503
rs4456769	0.0156787	0.00227126	-0.0161336	0.00650839	3	0.802	-1.02902	0.415111
rs4771122	0.0207868	0.00237475	-0.0261298	0.00702819	3	0.829	-1.25704	0.338108
rs4820408	0.015768	0.00205079	-0.0220085	0.00609148	3	0.677	-1.39577	0.38632
rs4912652	0.0129462	0.00219786	-0.0112957	0.00610399	3	0.623	-0.872506	0.471488
rs507929	0.0128894	0.0021459	-0.0151116	0.00606835	3	0.747	-1.1724	0.470802
rs543874	0.0447798	0.00256661	-0.0335937	0.00760523	3	1	-0.750197	0.169836
rs6142096	0.0128369	0.00214861	-0.016992	0.00605023	3	0.742	-1.32369	0.471317
rs6439664	0.0168952	0.00222511	-0.0104741	0.00653126	3	0.566	-0.619944	0.386575
rs6448733	0.0128788	0.00228983	-0.0168635	0.00650403	3	0.712	-1.3094	0.505018
rs645040	0.0170976	0.00264394	-0.0156461	0.00722516	3	0.734	-0.915105	0.422583
rs663129	0.0544266	0.00245727	-0.0206268	0.00706451	3	0.847	-0.378984	0.129799
rs6768819	0.0115537	0.00204096	-0.0129628	0.00626915	3	0.633	-1.12195	0.542608
rs681119	0.0129212	0.00202027	-0.0164412	0.00621731	3	0.74	-1.27242	0.481172
rs7072873	0.0129168	0.00215582	-0.010389	0.00624417	3	0.565	-0.804296	0.483413
rs7138383	0.0170477	0.00236726	-0.0193038	0.00681558	3	0.847	-1.13234	0.399795
rs7143963	0.0173066	0.00246927	-0.0264977	0.00786658	3	0.602	-1.53107	0.454541
rs7185735	0.0829809	0.00202339	-0.0565816	0.00611676	3	1	-0.681863	0.0737128
rs738140	0.0147468	0.0022922	-0.0222817	0.00644324	3	0.599	-1.51094	0.436923
rs758278	0.013208	0.00218765	-0.0129938	0.00661626	3	0.637	-0.983779	0.500928
rs7596956	0.0172663	0.00303159	-0.0164184	0.00787549	3	0.693	-0.950894	0.45612
rs7599312	0.0207526	0.00218895	-0.0195398	0.00681632	3	0.923	-0.94156	0.328457
rs7622739	0.0129151	0.0023606	-0.0121138	0.006424	3	0.62	-0.937958	0.497404
rs7779181	0.0161485	0.0027006	-0.0119149	0.00745851	3	0.551	-0.737833	0.46187
rs7837587	0.0119774	0.00204601	-0.0126615	0.00751946	3	0.518	-1.05712	0.627806
rs7899106	0.0348593	0.00473948	-0.0228029	0.0142505	3	0.562	-0.654142	0.408801
rs7970953	0.0123734	0.00215981	-0.0135	0.00668378	3	0.625	-1.09105	0.540172
rs852056	0.0158605	0.00250827	-0.0108362	0.00704126	3	0.536	-0.683219	0.443951
rs867559	0.021086	0.00224966	-0.0130247	0.00766643	3	0.604	-0.617696	0.363579
rs905938	0.0164758	0.00237395	-0.0196334	0.00687821	3	0.821	-1.19165	0.417474
rs954018	0.0117284	0.00210287	-0.0202533	0.00653877	3	0.558	-1.72686	0.557515
rs9549099	0.0168151	0.00232771	-0.0172781	0.00697565	3	0.802	-1.02753	0.414844
rs9923491	0.0145928	0.00239103	-0.0171886	0.00738541	3	0.698	-1.17788	0.506098
rs9925964	0.0144209	0.00203557	-0.0165518	0.00627112	3	0.797	-1.14776	0.434862
rs1000940	0.0166929	0.0020951	0.00966366	0.00649483	Null	0.804	0.57891	0.389079
rs10083361	0.0126772	0.00219964	-0.00351945	0.00672434	Null	0.74	-0.27762	0.530427
rs10118701	0.0154504	0.00222886	-0.0018363	0.00640058	Null	0.839	-0.118852	0.414267
rs10132280	0.0228364	0.00213943	-0.00525897	0.00669559	Null	0.822	-0.230289	0.293199
rs10186145	0.0121795	0.00214795	0.00536897	0.00599812	Null	0.859	0.440821	0.492477
rs10192119	0.0154945	0.00254053	-0.00161902	0.00797644	Null	0.804	-0.10449	0.514791
rs10269783	0.0148125	0.00200435	-0.00703837	0.00628612	Null	0.608	-0.475163	0.424378
rs1045861	0.0145707	0.00237175	-0.00742937	0.00669736	Null	0.604	-0.509884	0.459645
rs10510554	0.0181312	0.00200342	-0.00795284	0.00642386	Null	0.59	-0.438627	0.354298
rs1051730	0.0143973	0.00212659	-0.00752531	0.00631282	Null	0.58	-0.522688	0.438472
rs10772983	0.0108361	0.00197192	-0.0039521	0.00598038	Null	0.705	-0.364717	0.551896
rs10779751	0.0143132	0.00225143	-0.00284414	0.00671888	Null	0.783	-0.198707	0.469418
rs10883648	0.0127881	0.0021574	0.00670902	0.00602355	Null	0.84	0.524632	0.471029
rs10886017	0.0162947	0.00229447	0.00137451	0.00709376	Null	0.892	0.0843534	0.435343
rs10899469	0.0153823	0.00259826	0.00988666	0.00818086	Null	0.787	0.642728	0.531835
rs10909880	0.0129395	0.00204568	-0.00782914	0.00607309	Null	0.545	-0.605058	0.469345
rs10920678	0.0138115	0.00200235	-0.00331585	0.00624718	Null	0.767	-0.24008	0.452318
rs10923724	0.0124676	0.00208204	-0.00434519	0.00618628	Null	0.71	-0.348518	0.496188
rs10929925	0.0175115	0.00200174	-0.00136357	0.00629002	Null	0.887	-0.077867	0.359193
rs10932071	0.031069	0.00453193	0.00388915	0.0120508	Null	0.929	0.125178	0.387871
rs10968576	0.0231848	0.00209297	-0.00172046	0.00648096	Null	0.942	-0.0742062	0.279535
rs10984333	0.0146893	0.00235154	-0.00571	0.00820859	Null	0.696	-0.388719	0.558816
rs10985963	0.0141109	0.00223953	0.000797369	0.00652416	Null	0.871	0.0565072	0.462348
rs11029764	0.0304382	0.00495909	-0.00376912	0.0150494	Null	0.805	-0.123829	0.494427
rs11038440	0.0143249	0.00200886	-0.00815738	0.00613605	Null	0.534	-0.569453	0.428347
rs11052536	0.0187022	0.00292282	0.012726	0.00877267	Null	0.752	0.680456	0.469071
rs11065612	0.0128221	0.00229078	0.00488121	0.00723222	Null	0.839	0.380687	0.564043
rs1106908	0.0174853	0.00202472	0.010798	0.00663825	Null	0.758	0.61755	0.379648
rs11102112	0.0129751	0.00236193	-0.00202264	0.00657345	Null	0.79	-0.155886	0.506621
rs11115176	0.0152091	0.00236125	0.00347308	0.00726261	Null	0.885	0.228355	0.477517
rs11126666	0.0161249	0.00213348	0.00587756	0.00718109	Null	0.895	0.364503	0.445342
rs11131585	0.0141017	0.00240259	0.0067162	0.0070394	Null	0.849	0.476269	0.499188
rs11134425	0.0117461	0.00201924	0.00255059	0.00651786	Null	0.844	0.217144	0.554896
rs11155262	0.0146863	0.00249418	-0.00102969	0.00745615	Null	0.817	-0.0701119	0.507694
rs11170468	0.0179968	0.00245668	0.0025057	0.00731828	Null	0.919	0.139231	0.406644
rs11229439	0.0152751	0.00278547	0.0065091	0.0080708	Null	0.848	0.426125	0.528363
rs11583200	0.0150725	0.00200532	-0.00460384	0.00618915	Null	0.732	-0.305447	0.410625
rs11611246	0.0230763	0.00249337	0.01049	0.0074536	Null	0.91	0.45458	0.322999
rs11632852	0.0134641	0.00213608	-0.00367427	0.00642368	Null	0.747	-0.272894	0.477098
rs11642740	0.0201835	0.00221359	0.00139146	0.00623726	Null	0.966	0.0689403	0.309028
rs11664	0.0220321	0.00260255	0.0048124	0.00701754	Null	0.975	0.218426	0.318514
rs1167800	0.0173098	0.0020496	0.0120602	0.00608652	Null	0.596	0.696725	0.351622
rs11679265	0.0362516	0.00622771	0.0497355	0.0283719	Null	0.623	1.37195	0.782637
rs11692326	0.0176795	0.00238531	0.00231076	0.00726689	Null	0.915	0.130702	0.411034
rs11707605	0.0162881	0.00265428	0.00599407	0.00702229	Null	0.901	0.368004	0.431131
rs11716220	0.0143043	0.0026142	6.69391e-06	0.00798327	Null	0.814	0.000467966	0.558104
rs11727676	0.0265454	0.00377896	0.0115198	0.0110437	Null	0.891	0.433964	0.416029
rs11738695	0.0140979	0.00217531	0.0108246	0.00626617	Null	0.652	0.767811	0.444474
rs11750790	0.0150738	0.00271493	0.00870598	0.00742664	Null	0.815	0.577559	0.492687
rs11754747	0.0167637	0.00243143	0.00443396	0.00734554	Null	0.908	0.264498	0.438182
rs11755266	0.0185567	0.00311523	-0.0122451	0.0102324	Null	0.572	-0.659876	0.551415
rs11823283	0.0187903	0.00278276	-0.011474	0.00912862	Null	0.555	-0.610638	0.485816
rs11847697	0.0506476	0.00659106	-0.0151294	0.0154608	Null	0.74	-0.29872	0.305262
rs11978101	0.0142515	0.00252326	0.00525538	0.00666373	Null	0.883	0.368759	0.467579
rs1199334	0.0154558	0.00244364	-0.00840184	0.00821357	Null	0.62	-0.543603	0.531422
rs11997175	0.0133112	0.00200364	-0.000634783	0.00622721	Null	0.841	-0.0476878	0.467816
rs12122071	0.0138163	0.0021967	-0.00439533	0.00639428	Null	0.725	-0.318125	0.462805
rs12286929	0.0188714	0.00200579	-0.00782254	0.0062435	Null	0.599	-0.414518	0.330844
rs12379623	0.0120312	0.00217066	-0.000409004	0.00610316	Null	0.827	-0.0339953	0.507278
rs12429002	0.0164086	0.00244462	0.00491431	0.006492	Null	0.93	0.299495	0.395645
rs12429545	0.0308812	0.00294655	0.00484893	0.00937581	Null	0.979	0.157019	0.303609
rs12431280	0.0216528	0.00282399	-0.00148306	0.00776502	Null	0.892	-0.0684927	0.358615
rs12446632	0.0389164	0.00300363	-0.0134351	0.00872181	Null	0.625	-0.34523	0.224117
rs12454712	0.0133556	0.00218062	-0.00742824	0.00622288	Null	0.576	-0.556187	0.465936
rs12471691	0.0207424	0.00354772	-0.00807047	0.0123995	Null	0.698	-0.38908	0.597785
rs12486280	0.0171687	0.00275692	0.000373998	0.0083252	Null	0.851	0.0217837	0.484905
rs12502727	0.0187002	0.00340273	-0.00244445	0.0101111	Null	0.788	-0.130718	0.540695
rs12513212	0.013141	0.00219222	0.0107515	0.0062128	Null	0.637	0.818162	0.47278
rs12566985	0.020627	0.00200318	-0.00647224	0.0060317	Null	0.72	-0.313775	0.292418
rs12593036	0.0132596	0.0023754	-0.000796417	0.00664965	Null	0.822	-0.0600637	0.501499
rs12596638	0.0147467	0.00240901	0.0116984	0.00795121	Null	0.714	0.793291	0.539187
rs12622013	0.0169392	0.00307875	-0.0118189	0.00970145	Null	0.567	-0.697724	0.572722
rs12626122	0.0170195	0.00228778	-0.00553152	0.00629529	Null	0.715	-0.325011	0.369887
rs12701887	0.0139785	0.00229991	-0.00345951	0.00677003	Null	0.758	-0.247487	0.484316
rs12831874	0.018232	0.00312973	0.00294686	0.0093844	Null	0.859	0.161631	0.514723
rs12885454	0.0225558	0.00210443	0.000509157	0.00627977	Null	0.972	0.0225732	0.27841
rs12899850	0.0152316	0.002553	0.0160465	0.00797432	Null	0.5	1.0535	0.523539
rs12912988	0.0132516	0.0021694	0.00193144	0.00630015	Null	0.879	0.145752	0.475426
rs12940622	0.0170267	0.00205021	-0.00720514	0.00624662	Null	0.617	-0.423167	0.366872
rs12961741	0.0117156	0.00214352	0.00945986	0.00605899	Null	0.69	0.807459	0.517173
rs1296328	0.0131671	0.0021954	-0.00649187	0.00619899	Null	0.621	-0.493039	0.470796
rs13037435	0.0180026	0.00289739	-0.00937769	0.0105694	Null	0.649	-0.520908	0.587105
rs13078960	0.0271345	0.00258557	-0.00989458	0.00755092	Null	0.631	-0.36465	0.278278
rs13099106	0.0132358	0.00217786	0.0107733	0.00609315	Null	0.625	0.81395	0.460353
rs13107325	0.0508964	0.0057893	0.0188464	0.0121003	Null	0.984	0.37029	0.237744
rs13107802	0.0231952	0.00321087	-0.00835011	0.00964678	Null	0.694	-0.359992	0.415895
rs13114338	0.0136579	0.00227055	0.000977894	0.00673478	Null	0.858	0.0715993	0.493106
rs13155482	0.018304	0.00282558	-0.00741333	0.0073581	Null	0.654	-0.405011	0.401993
rs13188558	0.0121377	0.0022073	0.0008367	0.00622311	Null	0.847	0.0689341	0.51271
rs13191362	0.0272729	0.00360926	0.00969727	0.00946972	Null	0.946	0.355565	0.347221
rs1333010	0.0212625	0.00221213	0.00421192	0.00657806	Null	0.979	0.198092	0.309374
rs13392503	0.0158895	0.00216959	0.00652665	0.00669832	Null	0.896	0.410751	0.421555
rs13407070	0.0150587	0.00269455	-0.00191757	0.00767539	Null	0.798	-0.12734	0.509698
rs13417156	0.0168022	0.00211239	0.00557569	0.00605486	Null	0.945	0.331843	0.360361
rs1349351	0.0125885	0.0020165	0.00445515	0.00631835	Null	0.869	0.353907	0.501916
rs1362910	0.0144294	0.00212335	0.000606551	0.00615099	Null	0.888	0.0420359	0.426283
rs1403533	0.0162313	0.00260837	-0.00960728	0.00820023	Null	0.58	-0.591898	0.505211
rs1436351	0.0179565	0.00239551	-0.000505137	0.00702682	Null	0.888	-0.0281312	0.391325
rs1439620	0.014514	0.00210147	-0.00169408	0.00673444	Null	0.818	-0.11672	0.463997
rs1441264	0.0153734	0.00210236	-0.00848651	0.0065435	Null	0.546	-0.552024	0.425636
rs1445796	0.0154104	0.00235735	-0.00117506	0.00668874	Null	0.847	-0.0762513	0.43404
rs1452075	0.0169156	0.00223256	0.0122516	0.00707688	Null	0.668	0.724278	0.418365
rs1488830	0.0408901	0.0025848	0.00831825	0.00735106	Null	1	0.20343	0.179776
rs1493354	0.0118826	0.00214664	-0.00644533	0.00599221	Null	0.608	-0.542418	0.504285
rs1520048	0.0118797	0.00216283	-0.00276922	0.00608769	Null	0.76	-0.233106	0.512446
rs1532331	0.015375	0.00222584	0.012642	0.00654134	Null	0.555	0.822244	0.425454
rs1546924	0.0154309	0.0020338	0.000824129	0.00615188	Null	0.908	0.0534078	0.398673
rs1560653	0.0247225	0.00403056	-0.00017846	0.00980241	Null	0.892	-0.00721853	0.396498
rs1561589	0.0123127	0.00223516	-0.00500446	0.00626701	Null	0.682	-0.406446	0.508986
rs1580099	0.0156297	0.00209931	-0.00126582	0.0060341	Null	0.87	-0.0809882	0.386067
rs1582931	0.0183831	0.00215836	0.0105981	0.00608359	Null	0.777	0.57651	0.330933
rs1593312	0.0146267	0.00231914	0.00400433	0.00731606	Null	0.873	0.273768	0.500184
rs1624064	0.0149374	0.00217104	-0.00363889	0.00608281	Null	0.774	-0.24361	0.407221
rs16851483	0.0377179	0.00477756	0.00598945	0.0124536	Null	0.967	0.158796	0.330177
rs16896181	0.0726672	0.0103124	0.00515183	0.0327355	Null	0.881	0.0708962	0.450486
rs16907751	0.0288877	0.00346467	-0.0130058	0.0100202	Null	0.569	-0.450221	0.346866
rs16912217	0.0196933	0.00356314	-0.0143387	0.0100006	Null	0.502	-0.728099	0.50782
rs16996700	0.0213695	0.002295	0.0127611	0.00700081	Null	0.74	0.597163	0.327608
rs17094222	0.0261007	0.00239001	-0.0112311	0.00758048	Null	0.526	-0.430301	0.290432
rs17122581	0.0161731	0.00257158	0.0013739	0.00751566	Null	0.875	0.0849501	0.464703
rs17234250	0.0279963	0.00443746	-0.0126581	0.0109202	Null	0.605	-0.452137	0.390058
rs17279030	0.0338993	0.00540075	0.021897	0.0154834	Null	0.772	0.645943	0.456748
rs17381664	0.0172068	0.00206562	-0.00158352	0.00637427	Null	0.874	-0.0920288	0.370452
rs17391694	0.0288025	0.00309905	0.00434526	0.00978883	Null	0.961	0.150864	0.33986
rs17414107	0.0198276	0.00350969	-0.00759548	0.00912867	Null	0.687	-0.383076	0.460402
rs17464848	0.014966	0.00266466	-0.00280888	0.0088537	Null	0.76	-0.187684	0.591587
rs17537498	0.0168277	0.00295987	-0.00120381	0.00986595	Null	0.789	-0.0715377	0.586293
rs17573940	0.0180586	0.00231342	-0.0012645	0.00697416	Null	0.875	-0.0700218	0.386196
rs17616836	0.0142198	0.00238462	0.00914027	0.00670737	Null	0.779	0.642783	0.471691
rs17724992	0.0168432	0.00233477	0.00183662	0.00683636	Null	0.915	0.109042	0.405881
rs17759796	0.0198492	0.0030808	-0.0034728	0.00849892	Null	0.806	-0.174959	0.428175
rs17787739	0.0324021	0.00489263	-0.00175555	0.0193288	Null	0.79	-0.0541802	0.59653
rs17826675	0.0125828	0.00224013	-0.00841606	0.00697437	Null	0.57	-0.668854	0.554278
rs1837269	0.0204966	0.00214579	0.00166921	0.00609508	Null	0.973	0.0814385	0.29737
rs1839115	0.0145157	0.0024999	-0.010607	0.00743757	Null	0.505	-0.730725	0.512381
rs1860576	0.0150212	0.00235466	-0.00371	0.00731046	Null	0.758	-0.246985	0.486677
rs1861410	0.0231436	0.00216976	0.0011918	0.00606437	Null	0.984	0.0514956	0.262032
rs1876334	0.0152723	0.00266237	0.0107118	0.00781308	Null	0.755	0.701388	0.511584
rs1896767	0.0120076	0.00213869	-0.00135299	0.00602083	Null	0.806	-0.112678	0.501417
rs1924923	0.0129642	0.00219283	0.0034395	0.00629152	Null	0.881	0.265307	0.485299
rs1927790	0.0148395	0.00200193	-0.00172357	0.0062248	Null	0.838	-0.116147	0.419474
rs1928295	0.0165468	0.00200133	0.00190565	0.00607678	Null	0.94	0.115168	0.367249
rs1935353	0.0153114	0.00213655	-0.00330602	0.0062736	Null	0.79	-0.21592	0.409735
rs1943477	0.0249031	0.00407107	0.0147391	0.0133604	Null	0.806	0.591856	0.536497
rs1972812	0.0117181	0.00213919	0.00714388	0.00605832	Null	0.801	0.609643	0.517004
rs197870	0.0280107	0.00505569	0.0265052	0.0149586	Null	0.605	0.94625	0.534029
rs1978864	0.0160624	0.002329	-0.00548929	0.00718276	Null	0.71	-0.341748	0.447179
rs1982441	0.0206702	0.0028572	-0.0118557	0.00855227	Null	0.515	-0.573567	0.413749
rs1996401	0.0142126	0.00218879	-0.00584129	0.00602527	Null	0.658	-0.410995	0.423939
rs2029566	0.0213408	0.00366616	0.00309903	0.00997943	Null	0.883	0.145216	0.467621
rs2075650	0.0253635	0.00274644	0.015717	0.00885654	Null	0.727	0.619669	0.349185
rs208015	0.0302072	0.00366335	0.00777078	0.011243	Null	0.947	0.25725	0.372197
rs2113426	0.0133802	0.00231823	-0.000561214	0.0065576	Null	0.832	-0.0419436	0.490098
rs2114824	0.0154012	0.00214389	7.28193e-05	0.00597641	Null	0.901	0.00472816	0.388049
rs2143624	0.0116059	0.00204568	-0.00167669	0.00626771	Null	0.784	-0.144469	0.540046
rs2155645	0.0138765	0.00221243	0.00667135	0.00682651	Null	0.85	0.480765	0.491947
rs2207139	0.0430984	0.00252508	0.0105374	0.0079207	Null	1	0.244495	0.183782
rs2228213	0.0150664	0.0021132	-0.00063676	0.00625305	Null	0.869	-0.0422635	0.415032
rs2228273	0.0255314	0.00445847	-0.00643953	0.0114735	Null	0.761	-0.25222	0.449387
rs2229992	0.0131937	0.00216501	0.00263632	0.00609929	Null	0.892	0.199817	0.462289
rs2241423	0.0298298	0.00256325	-0.00548285	0.00717462	Null	0.906	-0.183805	0.240519
rs2245368	0.0361278	0.00279888	-0.00842067	0.00842959	Null	0.858	-0.23308	0.233327
rs2246012	0.0164742	0.00247546	0.00257745	0.00810311	Null	0.871	0.156454	0.491867
rs2256783	0.0110765	0.00201923	-0.00813847	0.00605831	Null	0.531	-0.734754	0.546954
rs2267958	0.0163763	0.00226708	0.00380939	0.00644985	Null	0.934	0.232616	0.393853
rs2272163	0.0137912	0.00228662	0.00707947	0.00656078	Null	0.844	0.513331	0.475721
rs2275003	0.0134902	0.00200063	0.00760509	0.00600274	Null	0.824	0.563749	0.444971
rs2304130	0.0255102	0.00402177	-0.00721449	0.0110853	Null	0.746	-0.282808	0.434544
rs2316813	0.0126089	0.00207314	-0.00188669	0.00604247	Null	0.8	-0.149632	0.479223
rs2322622	0.012102	0.00200899	-0.00530816	0.00615299	Null	0.666	-0.438616	0.508426
rs2391518	0.0171779	0.00219745	0.00897487	0.00648367	Null	0.851	0.522465	0.377442
rs2414638	0.0126596	0.00220399	0.00621382	0.00621377	Null	0.847	0.490837	0.490833
rs2436728	0.0216108	0.00216603	0.00275694	0.00652482	Null	0.977	0.127573	0.301924
rs2465043	0.0150538	0.0022406	-0.0067159	0.00629301	Null	0.627	-0.446125	0.418033
rs2481665	0.015232	0.00204523	-0.00236844	0.00601958	Null	0.829	-0.155491	0.395192
rs2512885	0.0113287	0.00200486	0.0097624	0.00624459	Null	0.68	0.861737	0.551217
rs2528531	0.0171093	0.00238024	-0.00669308	0.00628606	Null	0.651	-0.391196	0.367406
rs2550739	0.0196503	0.00333636	-0.0158292	0.0123662	Null	0.554	-0.805548	0.629316
rs2567302	0.0153857	0.002426	-0.00452168	0.007215	Null	0.737	-0.293888	0.468942
rs2588785	0.0202288	0.00223253	-0.00806913	0.0067102	Null	0.62	-0.398892	0.331714
rs2605603	0.0113973	0.00200028	-7.19118e-05	0.00604596	Null	0.824	-0.00630956	0.530474
rs2637629	0.0139253	0.00222933	0.00734564	0.00639818	Null	0.841	0.527502	0.459463
rs2689765	0.0133731	0.00244177	-0.00923867	0.00787573	Null	0.579	-0.690838	0.588922
rs2718786	0.0132821	0.0022478	0.00572001	0.00619053	Null	0.872	0.430654	0.46608
rs2734838	0.0131816	0.0020048	-0.000882278	0.00612244	Null	0.836	-0.0669327	0.46447
rs273628	0.013008	0.00219334	0.0113189	0.00598883	Null	0.564	0.870148	0.460397
rs2744974	0.0168313	0.0021567	-0.00604239	0.00639007	Null	0.686	-0.358998	0.379655
rs2820315	0.0207475	0.00217607	-0.00609007	0.00654947	Null	0.746	-0.293533	0.315675
rs2835712	0.0126627	0.00213711	-0.00741487	0.0060734	Null	0.567	-0.585569	0.479629
rs2836768	0.0169192	0.00215731	-0.0086239	0.00613583	Null	0.517	-0.509711	0.362655
rs284227	0.0120842	0.00217786	0.00242468	0.00701145	Null	0.832	0.200649	0.580217
rs285575	0.0128442	0.00200511	0.00898647	0.0059765	Null	0.735	0.699651	0.465306
rs288232	0.0176655	0.0026931	0.00258426	0.00800249	Null	0.892	0.146289	0.453002
rs2959592	0.0160317	0.00244282	0.00207977	0.00789485	Null	0.867	0.129729	0.492451
rs2972147	0.0137223	0.00204815	-0.00353839	0.00623961	Null	0.758	-0.257858	0.454707
rs2984618	0.0128462	0.00204477	-0.0022703	0.0061426	Null	0.79	-0.176728	0.478163
rs3007105	0.0112739	0.00205495	0.00155692	0.00608489	Null	0.844	0.138099	0.539731
rs3095670	0.0176553	0.00217149	-0.00547145	0.00644479	Null	0.729	-0.309903	0.365034
rs3127553	0.019433	0.00206825	-0.00883999	0.00627235	Null	0.534	-0.454896	0.322768
rs323791	0.0443735	0.00553876	-0.0222274	0.0196926	Null	0.6	-0.500916	0.443791
rs325299	0.0136673	0.00228432	0.000478694	0.00660467	Null	0.855	0.0350249	0.483248
rs326889	0.0145762	0.00224769	-0.00371627	0.00620342	Null	0.764	-0.254955	0.425586
rs329122	0.0111043	0.00201669	0.00445002	0.00606765	Null	0.844	0.40075	0.546425
rs3752904	0.0135567	0.00200117	0.0110292	0.00608169	Null	0.608	0.813563	0.448612
rs3759558	0.0173528	0.00289469	0.000643054	0.00799511	Null	0.867	0.0370577	0.460739
rs3779273	0.0165321	0.0020226	0.00409486	0.00619348	Null	0.946	0.247691	0.374633
rs3783890	0.0193876	0.00251553	0.00230527	0.00768273	Null	0.923	0.118904	0.39627
rs3789220	0.0254995	0.00431461	0.0278369	0.0141088	Null	0.52	1.09167	0.5533
rs3800229	0.0199916	0.00210508	0.00553927	0.00660539	Null	0.967	0.277079	0.330408
rs3807875	0.0121497	0.00207151	0.0120675	0.00636357	Null	0.552	0.993233	0.523764
rs3808434	0.0126626	0.00206991	0.00751535	0.00603803	Null	0.808	0.593507	0.476839
rs3817334	0.0230025	0.00202691	-0.00528043	0.00613308	Null	0.839	-0.229559	0.266627
rs383349	0.0129885	0.00213781	-0.00534623	0.00603948	Null	0.67	-0.411613	0.464987
rs3849570	0.0118862	0.00209445	0.00784284	0.00638115	Null	0.781	0.659826	0.536852
rs3888190	0.0323236	0.0020207	0.00471284	0.00616113	Null	1	0.145802	0.190608
rs3935370	0.0122011	0.00221938	0.00224774	0.00625121	Null	0.863	0.184224	0.512348
rs39654	0.0147942	0.0021887	-0.00121091	0.00673353	Null	0.835	-0.08185	0.455146
rs4061073	0.0128883	0.00221214	0.00347361	0.00664279	Null	0.865	0.269516	0.51541
rs4132610	0.0123255	0.00221697	0.00101454	0.00612993	Null	0.857	0.0823127	0.497339
rs426101	0.0167818	0.00293008	0.00969948	0.00903199	Null	0.811	0.577976	0.538202
rs4273371	0.0119378	0.00199917	0.00207785	0.00604742	Null	0.865	0.174055	0.506575
rs427943	0.0153207	0.00213553	-0.0015293	0.00611139	Null	0.855	-0.0998192	0.398898
rs4319547	0.0173347	0.00237584	0.0121493	0.00683775	Null	0.666	0.700867	0.394455
rs4342589	0.0132407	0.00220591	-0.00218753	0.00638539	Null	0.793	-0.165213	0.482256
rs4382144	0.0144241	0.00202599	-0.00826533	0.00611902	Null	0.527	-0.573021	0.424221
rs4414033	0.0151038	0.0022425	-0.00875442	0.00623131	Null	0.508	-0.579616	0.412565
rs4432271	0.0251513	0.00282976	-0.00614194	0.00882794	Null	0.787	-0.2442	0.350994
rs4528842	0.0127027	0.00225659	0.00088381	0.00651631	Null	0.847	0.0695767	0.512987
rs4541737	0.0176903	0.0029028	-0.00926026	0.0103025	Null	0.646	-0.523465	0.582381
rs456798	0.0126916	0.00218179	0.00833232	0.0064047	Null	0.778	0.656522	0.504641
rs4596023	0.0133238	0.00227789	0.00169324	0.00708004	Null	0.847	0.127084	0.531385
rs4639270	0.0119561	0.00214913	-0.0056237	0.00640223	Null	0.657	-0.470362	0.535478
rs4662565	0.0136054	0.00227623	-0.00221827	0.00666919	Null	0.792	-0.163043	0.490187
rs4715291	0.0305474	0.00501306	-0.0263862	0.0219535	Null	0.576	-0.86378	0.718671
rs4738873	0.0165044	0.00229159	0.00604353	0.00832555	Null	0.866	0.366178	0.504445
rs4740619	0.0191108	0.00200279	0.00628968	0.00603519	Null	0.966	0.329117	0.315801
rs4743281	0.015044	0.00220534	0.000396369	0.0061795	Null	0.893	0.0263474	0.410763
rs4755217	0.0115663	0.00201084	-0.00180946	0.00613596	Null	0.783	-0.156442	0.530502
rs4788671	0.0122865	0.0021408	0.00365439	0.00695536	Null	0.841	0.297431	0.566099
rs4806814	0.0185732	0.00285499	0.00514306	0.00856643	Null	0.894	0.276907	0.461225
rs4833079	0.0140235	0.00200362	-0.00207621	0.00623116	Null	0.813	-0.148052	0.444337
rs4847370	0.0178637	0.00315064	-0.00321708	0.00995321	Null	0.769	-0.18009	0.557175
rs4858523	0.030091	0.00532599	0.00241166	0.0181631	Null	0.81	0.0801457	0.603606
rs4860528	0.01317	0.002242	0.0115486	0.00657282	Null	0.617	0.876887	0.499077
rs4869417	0.0169904	0.0021311	0.00220325	0.00670326	Null	0.926	0.129676	0.394532
rs487152	0.0151383	0.00200296	0.0049796	0.00596676	Null	0.928	0.32894	0.39415
rs492400	0.014411	0.00201439	0.00219012	0.00614697	Null	0.909	0.151975	0.426547
rs4929923	0.0160593	0.00208008	0.0015864	0.00625177	Null	0.924	0.0987836	0.389293
rs4971010	0.0160941	0.00221473	0.00530148	0.00622632	Null	0.931	0.329405	0.38687
rs4984406	0.0113609	0.00202255	-0.000505334	0.00597461	Null	0.817	-0.0444802	0.525894
rs4985155	0.014963	0.00212055	-0.00658388	0.00688895	Null	0.651	-0.440011	0.460399
rs4986044	0.0132156	0.00199864	0.00163611	0.00613044	Null	0.883	0.123802	0.46388
rs519844	0.0203337	0.0035118	0.00999409	0.0101931	Null	0.844	0.491503	0.501292
rs555267	0.0146039	0.00215404	-0.00629559	0.00641052	Null	0.649	-0.43109	0.43896
rs6024460	0.0157959	0.00274717	-0.00954503	0.00784623	Null	0.567	-0.604272	0.496725
rs615632	0.0126342	0.00206337	-0.0109279	0.00756856	Null	0.509	-0.864947	0.599055
rs620985	0.0123451	0.00200238	-0.00403968	0.00611823	Null	0.72	-0.32723	0.495601
rs621042	0.0118575	0.00216413	0.00208668	0.00621334	Null	0.856	0.17598	0.524001
rs6419734	0.0177937	0.00310328	0.00983902	0.00869002	Null	0.826	0.552949	0.488375
rs6469351	0.0136503	0.0022736	0.00694326	0.0065871	Null	0.844	0.508651	0.482559
rs6477694	0.0113771	0.00202746	-0.00905936	0.00625208	Null	0.502	-0.79628	0.549532
rs6494634	0.0125152	0.00207069	0.00528697	0.00643182	Null	0.855	0.422443	0.51392
rs6495366	0.011988	0.00218656	0.00290149	0.00610322	Null	0.868	0.242033	0.509113
rs657261	0.024651	0.00383875	0.0125631	0.0112535	Null	0.849	0.509638	0.456513
rs6574961	0.0135747	0.00236091	-0.00346891	0.00727487	Null	0.748	-0.255542	0.535912
rs6597650	0.0183984	0.00221788	-0.00295479	0.00637702	Null	0.85	-0.1606	0.346607
rs6601541	0.0138017	0.00213455	-0.00741774	0.00684798	Null	0.607	-0.53745	0.496168
rs6607336	0.01487	0.00244566	0.00192912	0.00676746	Null	0.889	0.129732	0.455108
rs6676190	0.0178581	0.00214077	0.00402466	0.0065956	Null	0.949	0.225369	0.369333
rs6677968	0.0114234	0.00200211	0.0109876	0.00609243	Null	0.592	0.961854	0.53333
rs6716536	0.0218006	0.00231027	0.00796792	0.00744279	Null	0.946	0.36549	0.341403
rs6730157	0.019571	0.00211316	0.00932468	0.00704787	Null	0.887	0.476454	0.360119
rs6766759	0.0114457	0.0020076	0.00264058	0.00621781	Null	0.85	0.230704	0.543243
rs6787363	0.0141292	0.00227722	0.000952274	0.00646865	Null	0.876	0.0673974	0.45782
rs6864049	0.0139312	0.00202488	-0.00131198	0.00599364	Null	0.842	-0.0941756	0.43023
rs6870983	0.0221794	0.0024566	-0.00917902	0.00721336	Null	0.595	-0.413854	0.325228
rs6890277	0.0187515	0.00217787	-0.00890587	0.00611588	Null	0.51	-0.474942	0.326154
rs6970887	0.0180226	0.00228437	0.00331096	0.00705675	Null	0.934	0.183711	0.39155
rs7031788	0.0134948	0.00237459	0.00652293	0.00709264	Null	0.839	0.483366	0.525584
rs7045925	0.0146552	0.00218138	-0.00346395	0.00698901	Null	0.765	-0.236363	0.476895
rs7098825	0.0251157	0.00335696	-0.00294048	0.00995219	Null	0.848	-0.117077	0.396254
rs7116641	0.0131325	0.00214681	0.00784145	0.00649283	Null	0.806	0.597104	0.494411
rs7117404	0.0209449	0.00284275	0.00134633	0.0089618	Null	0.893	0.0642795	0.427875
rs7124275	0.0139595	0.00230286	0.00881218	0.00627676	Null	0.78	0.631266	0.44964
rs7138803	0.0286257	0.00203578	-0.00360767	0.00619209	Null	0.965	-0.126029	0.216312
rs7141420	0.0248541	0.00201807	0.0120086	0.00631846	Null	0.894	0.483162	0.254222
rs714393	0.0123254	0.00217309	0.00453244	0.00627552	Null	0.864	0.36773	0.509152
rs7161194	0.0159641	0.00233829	0.000970745	0.00680352	Null	0.893	0.0608081	0.426177
rs7163790	0.0135013	0.00217941	0.00599236	0.00617536	Null	0.872	0.443835	0.457389
rs7164727	0.0145378	0.0021412	-0.000996875	0.00648244	Null	0.844	-0.0685714	0.445904
rs7200589	0.0159421	0.00256058	-0.00460775	0.00685569	Null	0.743	-0.28903	0.430037
rs7226371	0.0223191	0.00269241	-0.00476717	0.00839361	Null	0.802	-0.213591	0.376073
rs7235205	0.0133177	0.0021139	-0.00652924	0.00678607	Null	0.639	-0.490267	0.509553
rs7239114	0.0120287	0.00205726	-0.00378774	0.00635635	Null	0.725	-0.314893	0.528433
rs7239575	0.0203474	0.00213692	0.0074079	0.00602974	Null	0.965	0.36407	0.296339
rs7240718	0.018987	0.00327012	0.00153359	0.00865548	Null	0.88	0.0807706	0.455865
rs7243357	0.0191091	0.00238232	-0.00884156	0.00793287	Null	0.612	-0.462688	0.415135
rs7317857	0.013766	0.00250419	-0.00737534	0.00743194	Null	0.627	-0.535764	0.539876
rs7318817	0.0168684	0.00219207	0.00923194	0.00612856	Null	0.828	0.547292	0.363317
rs733594	0.0148336	0.00225555	-0.00269346	0.00696135	Null	0.791	-0.181579	0.469296
rs7430139	0.0157656	0.00271318	-0.00532042	0.00816711	Null	0.716	-0.33747	0.518033
rs7485577	0.0181187	0.00239231	0.0084329	0.00708784	Null	0.886	0.465425	0.391189
rs7587034	0.0139827	0.00222646	-0.00621197	0.00635205	Null	0.646	-0.44426	0.454278
rs758747	0.0186016	0.00243661	-0.00100568	0.00696779	Null	0.888	-0.0540643	0.374581
rs7601692	0.011116	0.00201513	0.000691582	0.00600747	Null	0.833	0.0622151	0.540435
rs7605556	0.0131437	0.00217392	-0.00281961	0.00616821	Null	0.776	-0.214521	0.469289
rs763464	0.0129497	0.00220836	-0.00157484	0.00682782	Null	0.795	-0.121613	0.527259
rs7639882	0.0128913	0.00234823	0.00986298	0.00665854	Null	0.718	0.765089	0.516515
rs7647305	0.0323718	0.00253469	0.00450608	0.00746595	Null	0.997	0.139198	0.230631
rs7651039	0.0112279	0.0020043	0.0033076	0.00603913	Null	0.854	0.294589	0.537871
rs7663212	0.0136181	0.00231404	0.00164012	0.0068313	Null	0.861	0.120437	0.501634
rs7716275	0.0141506	0.00259001	0.00589441	0.00768718	Null	0.844	0.41655	0.543243
rs7733438	0.0214121	0.00326448	-0.00376263	0.00871366	Null	0.814	-0.175724	0.406949
rs7760082	0.0125935	0.00226539	0.00280258	0.00643126	Null	0.866	0.222541	0.51068
rs7810260	0.0126016	0.00216935	0.00177374	0.00602037	Null	0.877	0.140755	0.477746
rs7816188	0.0171427	0.00227889	0.00578904	0.00623805	Null	0.942	0.337698	0.36389
rs7969633	0.0153942	0.00246507	-0.00135421	0.00683967	Null	0.838	-0.0879686	0.444302
rs7996851	0.0120319	0.00215857	-0.00729035	0.00607124	Null	0.572	-0.605917	0.504594
rs8060484	0.0170094	0.00237914	0.00540889	0.0066674	Null	0.93	0.317994	0.391983
rs8069296	0.013692	0.00245039	-0.0010115	0.00784672	Null	0.793	-0.0738753	0.573089
rs8079215	0.0156583	0.00246912	0.00143936	0.0066594	Null	0.9	0.0919228	0.425294
rs8092503	0.0135366	0.0021962	-0.00052623	0.00743738	Null	0.809	-0.0388746	0.549427
rs8097783	0.0384222	0.00443777	-0.00301645	0.01152	Null	0.926	-0.0785081	0.299827
rs8113277	0.0265621	0.00434541	0.00709419	0.0114545	Null	0.912	0.267079	0.431235
rs8123881	0.0180796	0.00254792	-0.0139521	0.00962911	Null	0.5	-0.7717	0.532594
rs818902	0.0124602	0.00221109	0.0116393	0.00647069	Null	0.595	0.93412	0.519309
rs823094	0.0129817	0.0020088	0.0102608	0.0060415	Null	0.655	0.79041	0.465387
rs866050	0.0160159	0.00260082	0.00559842	0.00766875	Null	0.88	0.349553	0.478819
rs879620	0.0249929	0.00221459	0.00905815	0.00636764	Null	0.981	0.362429	0.254778
rs893006	0.0170271	0.00208163	0.00247638	0.00667129	Null	0.929	0.145438	0.391804
rs897959	0.0130531	0.00223068	-0.00463989	0.00640006	Null	0.706	-0.355461	0.490308
rs914187	0.0138055	0.00200327	-0.00813723	0.00617334	Null	0.537	-0.589418	0.447164
rs916389	0.0171257	0.00297647	0.0142013	0.00767556	Null	0.589	0.829236	0.448189
rs9275418	0.0155122	0.00209475	0.00626355	0.00695475	Null	0.886	0.403783	0.448342
rs9309664	0.0129018	0.00218012	0.0107877	0.00619582	Null	0.629	0.836138	0.480228
rs9380215	0.0212592	0.00369535	-0.00447388	0.0115834	Null	0.762	-0.210444	0.544866
rs9463594	0.0284136	0.00423751	-0.00111978	0.0137801	Null	0.835	-0.0394099	0.484984
rs9512706	0.0129147	0.00231033	-0.000961507	0.00647508	Null	0.818	-0.0744507	0.501373
rs9517337	0.0125812	0.00214198	-0.00737515	0.00610323	Null	0.57	-0.586205	0.485108
rs9538229	0.0130374	0.00214747	-0.00481809	0.00618798	Null	0.697	-0.36956	0.474634
rs9563576	0.0213276	0.00250928	0.00251598	0.00781445	Null	0.941	0.117968	0.366401
rs9595908	0.0121067	0.0020115	-0.00742996	0.00616983	Null	0.571	-0.613705	0.50962
rs9633835	0.0140681	0.0022266	0.00403579	0.00620814	Null	0.905	0.286875	0.441291
rs964917	0.0130169	0.00216047	-0.0025796	0.00616431	Null	0.782	-0.198173	0.473562
rs9652638	0.0124956	0.00216198	-0.00380752	0.00629164	Null	0.731	-0.304709	0.503509
rs972540	0.0167042	0.00231602	-0.00491378	0.00701776	Null	0.74	-0.294164	0.420119
rs977799	0.0144442	0.00206918	0.00659566	0.0066104	Null	0.868	0.456629	0.45765
rs980183	0.0174986	0.00219523	0.000786813	0.00620542	Null	0.933	0.0449643	0.354624
rs980329	0.0163316	0.0025001	0.0016359	0.00756679	Null	0.879	0.100167	0.463322
rs9824987	0.0223257	0.00298504	-0.00505378	0.00940073	Null	0.781	-0.226366	0.421071
rs9831758	0.0181479	0.00326942	0.00227379	0.00871277	Null	0.874	0.125292	0.480099
rs9843336	0.028315	0.00488326	0.0222568	0.0125438	Null	0.63	0.786043	0.443008
rs9845966	0.0111947	0.00202869	-0.0048069	0.00621686	Null	0.679	-0.429392	0.555341
rs9856151	0.018715	0.00223992	-0.00415564	0.00688547	Null	0.799	-0.222049	0.367913
rs9904177	0.0152793	0.00239649	0.0132972	0.00682106	Null	0.537	0.870272	0.446424
rs9906903	0.014228	0.00255966	-0.00445383	0.00683835	Null	0.727	-0.313033	0.480628
rs9910424	0.0109926	0.00201454	-0.00539747	0.00606567	Null	0.652	-0.491009	0.551796
rs9921416	0.0157246	0.00219669	-0.00385132	0.00652758	Null	0.772	-0.244924	0.41512
rs9931018	0.0203263	0.00265162	0.000691456	0.00771569	Null	0.915	0.0340179	0.379592
rs995258	0.0133315	0.00216317	0.00985401	0.0063723	Null	0.712	0.739155	0.47799

## Sheet: Supplementary Table S2
Supplementary Table S2. Mendelian randomisation results for the effects of the three non-null clusters on protein measurements.
Cluster 1 represents the risk-increasing cluster, Cluster 2 the intermediate cluster, and Cluster 3 the most protective cluster.
The MR estimates were calculated using the Wald ratio method, with the cluster-specific BMI polygenic scores (PGS_BMI) for each cluster as the instrument. The effects on BMI and proteins were estimated using a two-sample MR approach in two independent sub-samples within the UK Biobank.
Results are shown for the full cohort, as well as stratified by postmenopausal and premenopausal women.
Benjamini–Hochberg false discovery rate (FDR) correction was applied to obtain p-values adjusted for multiple testing.
		Full Cohort				Post-menopausal strata				Pre-menopausal strata				Difference between post and pre menopausal women
protein	cluster	Estimate	SE	P-value	FDR	Estimate	SE	P-value	FDR	Estimate	SE	P-value	FDR	Estimate_diff	SE_diff	z_score	p_diff	FDR_diff
A1BG	1	0.0239632	0.0260187	0.357062	0.721659	-0.0288704	0.0302471	0.339857	0.779364	0.0875828	0.055242	0.112946	0.53172	-0.116453	0.0629807	-1.84903	0.0644536	0.585457
A1BG	2	0.00335352	0.0129642	0.795887	0.936414	-0.00507222	0.0136372	0.709945	0.95246	0.0426179	0.0248819	0.0868259	0.480725	-0.0476901	0.028374	-1.68077	0.0928079	0.659119
A1BG	3	0.0109673	0.0496063	0.825028	0.947242	-0.00824905	0.0482044	0.864127	0.98567	0.0357747	0.0880008	0.684377	0.914694	-0.0440238	0.100338	-0.438753	0.660841	0.957944
AAMDC	1	0.0742756	0.0773348	0.336844	0.705355	0.0358088	0.0930098	0.700244	0.948347	0.0628694	0.162716	0.69924	0.91995	-0.0270606	0.187423	-0.144383	0.885198	0.99041
AAMDC	2	0.0551405	0.0385313	0.152428	0.510775	-0.00705575	0.0419334	0.866381	0.985979	0.110101	0.0732745	0.133026	0.561972	-0.117157	0.0844249	-1.3877	0.165227	0.766692
AAMDC	3	0.339883	0.147425	0.0211508	0.152977	0.473346	0.148162	0.00140292	0.0400593	-0.394476	0.259061	0.127909	0.552679	0.867822	0.298437	2.90789	0.00363871	0.250501
AARSD1	1	0.112635	0.0965509	0.243392	0.624181	0.172329	0.117369	0.142056	0.558838	0.233219	0.200323	0.244407	0.67865	-0.0608902	0.232174	-0.262261	0.79312	0.980081
AARSD1	2	0.0321526	0.0481079	0.503922	0.81284	-0.0220921	0.0529196	0.676345	0.940668	0.119776	0.090229	0.184432	0.62239	-0.141868	0.104603	-1.35625	0.175019	0.775644
AARSD1	3	0.189525	0.184078	0.303216	0.676567	0.313041	0.187038	0.0942189	0.466821	-0.352104	0.319027	0.269799	0.700204	0.665145	0.369813	1.7986	0.0720822	0.608799
ABCA2	1	0.0106287	0.0522486	0.838805	0.951193	-0.0359008	0.0618804	0.561815	0.901249	-0.0568854	0.115199	0.621473	0.894303	0.0209847	0.130767	0.160474	0.872508	0.988166
ABCA2	2	0.0258449	0.0260324	0.32082	0.694527	0.0216317	0.0278983	0.438133	0.840414	0.0543096	0.0518845	0.295283	0.720142	-0.032678	0.0589094	-0.554715	0.57909	0.941464
ABCA2	3	-0.136877	0.0996089	0.169411	0.537334	-0.119619	0.09861	0.225135	0.676234	0.00295116	0.183464	0.987167	0.997847	-0.12257	0.208285	-0.588471	0.556216	0.939199
ABHD14B	1	-0.0612222	0.0982037	0.533015	0.826502	-0.0836288	0.117921	0.478219	0.865093	0.163507	0.215304	0.447643	0.818148	-0.247136	0.245482	-1.00674	0.31406	0.864623
ABHD14B	2	-0.00480074	0.0489308	0.921844	0.976887	-0.0410651	0.0531643	0.439882	0.840912	0.0494859	0.0969853	0.60991	0.888968	-0.090551	0.110601	-0.818718	0.412948	0.901813
ABHD14B	3	0.281431	0.18722	0.1328	0.476019	0.504222	0.187871	0.00728739	0.119796	-0.536006	0.342799	0.117986	0.539103	1.04023	0.390905	2.66108	0.00778904	0.29052
ABL1	1	0.0797697	0.116963	0.495241	0.808433	0.0135453	0.138796	0.922258	0.991282	0.246097	0.258071	0.340343	0.754456	-0.232552	0.293027	-0.793619	0.427417	0.907035
ABL1	2	0.0909443	0.0582743	0.118628	0.451195	0.0250932	0.0625753	0.688421	0.944952	0.145965	0.116236	0.209275	0.64496	-0.120872	0.132009	-0.915631	0.359861	0.889385
ABL1	3	-0.0387037	0.222995	0.862211	0.957416	0.300371	0.221173	0.174462	0.610159	-0.930154	0.41077	0.0236021	0.279663	1.23053	0.466529	2.63762	0.00834912	0.29063
ABO	1	0.269562	0.210411	0.200165	0.577246	0.142287	0.258383	0.581863	0.907898	0.539489	0.433956	0.213872	0.649046	-0.397202	0.505054	-0.786454	0.431602	0.909342
ABO	2	-0.00639395	0.104842	0.951371	0.985855	-0.16106	0.116483	0.166787	0.597336	0.275183	0.195461	0.159247	0.594392	-0.436243	0.227537	-1.91724	0.0552078	0.555308
ABO	3	0.0240024	0.401169	0.952291	0.985855	0.326618	0.411762	0.427665	0.834064	-0.278409	0.691211	0.687128	0.915842	0.605028	0.804562	0.751996	0.452053	0.914402
ABRAXAS2	1	0.150781	0.0951548	0.113076	0.440209	0.0941934	0.114444	0.410492	0.827115	0.412453	0.20036	0.0396012	0.349459	-0.31826	0.230741	-1.37929	0.167804	0.770343
ABRAXAS2	2	0.0285827	0.0474137	0.546623	0.832089	-0.000472072	0.0515979	0.9927	0.998294	0.0274324	0.0902971	0.761295	0.939845	-0.0279045	0.104	-0.268314	0.788458	0.97881
ABRAXAS2	3	0.337232	0.181411	0.0630503	0.314794	0.465649	0.182337	0.010668	0.147333	-0.0187578	0.31925	0.95315	0.990402	0.484407	0.367651	1.31757	0.187646	0.784631
ACAA1	1	-0.0509102	0.137897	0.711989	0.905249	-0.1658	0.165358	0.316039	0.761307	0.162652	0.289792	0.574643	0.874935	-0.328452	0.33365	-0.984421	0.324909	0.86949
ACAA1	2	0.0175814	0.0687075	0.79804	0.937234	-0.0751677	0.0745511	0.313345	0.759105	0.189089	0.130505	0.147443	0.583318	-0.264256	0.150297	-1.75822	0.0787097	0.628746
ACAA1	3	-0.293391	0.262896	0.264437	0.642967	-0.0262223	0.263531	0.92074	0.991244	-0.86413	0.461319	0.0611177	0.413393	0.837907	0.531285	1.57713	0.114765	0.691784
ACADM	1	0.0681288	0.104765	0.515504	0.818706	0.0458483	0.125437	0.714739	0.953638	0.0203293	0.231188	0.929934	0.984784	0.0255189	0.263026	0.0970207	0.92271	0.995072
ACADM	2	-0.000180156	0.0521999	0.997246	0.999245	0.00535842	0.0565532	0.924515	0.991995	-0.101345	0.104124	0.33046	0.748385	0.106703	0.118491	0.900518	0.367845	0.889797
ACADM	3	-0.0914881	0.199738	0.646928	0.878199	0.0956106	0.1999	0.632451	0.925678	-0.214767	0.36816	0.55969	0.868057	0.310377	0.418929	0.740882	0.458765	0.916085
ACADSB	1	0.200653	0.129899	0.12244	0.457797	0.242549	0.157779	0.124252	0.524875	0.257891	0.265032	0.330584	0.748522	-0.0153417	0.308442	-0.0497394	0.96033	0.996508
ACADSB	2	0.019804	0.0647264	0.759634	0.92524	-0.0530811	0.0711394	0.455587	0.851304	0.0977929	0.119385	0.412757	0.799652	-0.150874	0.138973	-1.08563	0.277642	0.838089
ACADSB	3	0.190934	0.247667	0.440759	0.781728	0.412714	0.251438	0.100737	0.482152	-0.551499	0.422033	0.191367	0.627631	0.964213	0.491256	1.96275	0.0496752	0.533106
ACAN	1	-0.0703217	0.0485709	0.147683	0.502638	-0.0567882	0.0570915	0.319908	0.764639	-0.167198	0.0981068	0.0884123	0.48288	0.11041	0.113509	0.972697	0.330704	0.87435
ACAN	2	-0.0155491	0.0242016	0.520567	0.821464	-0.0381943	0.0257382	0.137847	0.550777	0.0238947	0.0442057	0.588858	0.880502	-0.062089	0.0511527	-1.2138	0.224825	0.812641
ACAN	3	-0.01149	0.0926063	0.901258	0.970815	-0.0797366	0.0909836	0.380838	0.811253	0.0481142	0.156293	0.758216	0.939845	-0.127851	0.180847	-0.706955	0.479594	0.922444
ACE	1	0.0422555	0.0376851	0.262182	0.640904	0.0280783	0.0458126	0.539958	0.894547	0.0254698	0.0776145	0.74281	0.934363	0.0026085	0.0901266	0.0289427	0.97691	0.998753
ACE	2	0.0173948	0.0187769	0.354251	0.71946	0.0393669	0.0206517	0.0566442	0.366182	-0.0350396	0.0349567	0.316226	0.738129	0.0744064	0.0406013	1.83261	0.0668603	0.592511
ACE	3	-0.0793129	0.0718477	0.269648	0.648388	-0.0299531	0.0730091	0.681619	0.942054	-0.101778	0.123595	0.410283	0.799642	0.0718252	0.143548	0.500357	0.616824	0.948176
ACE2	1	0.134201	0.0832598	0.107014	0.427617	0.171039	0.101998	0.0935911	0.466028	-0.0345594	0.151437	0.819495	0.956962	0.205599	0.182584	1.12605	0.260143	0.829739
ACE2	2	0.072298	0.041484	0.0813846	0.366843	0.081171	0.0459851	0.0775623	0.42363	0.0454198	0.0682099	0.505524	0.848285	0.0357512	0.0822631	0.434595	0.663856	0.959873
ACE2	3	-0.0866831	0.158746	0.585038	0.847011	-0.0486687	0.162566	0.764657	0.967264	-0.323147	0.241116	0.180252	0.617865	0.274478	0.2908	0.943872	0.345235	0.882304
ACHE	1	-0.057986	0.0470098	0.217408	0.596817	-0.0452909	0.0568367	0.425547	0.833586	-0.128889	0.0931705	0.16663	0.601369	0.0835981	0.109138	0.765984	0.443686	0.913382
ACHE	2	-0.0126564	0.0234235	0.588974	0.849658	0.0152402	0.0256249	0.552026	0.898548	-0.0653473	0.041965	0.119506	0.540613	0.0805875	0.0491701	1.63895	0.101223	0.673375
ACHE	3	0.0976935	0.0896261	0.275721	0.652807	0.028887	0.0905787	0.749795	0.962399	0.0883343	0.148406	0.551731	0.866506	-0.0594473	0.173865	-0.341917	0.732413	0.969667
ACOT13	1	0.143249	0.16518	0.385826	0.740787	0.161602	0.200211	0.419589	0.829999	0.273219	0.345084	0.428556	0.808157	-0.111616	0.398957	-0.27977	0.779654	0.978411
ACOT13	2	0.0787374	0.0823012	0.338731	0.706416	0.036795	0.0902661	0.683554	0.942666	0.0662427	0.155448	0.670029	0.909824	-0.0294477	0.179756	-0.163821	0.869872	0.98757
ACOT13	3	0.527321	0.314905	0.0940394	0.397781	0.815838	0.318985	0.0105514	0.146816	-0.388726	0.549566	0.479401	0.833236	1.20456	0.635432	1.89566	0.0580048	0.564497
ACOX1	1	0.0238846	0.0840051	0.776166	0.93205	-0.0484609	0.101302	0.632387	0.925678	0.12722	0.170835	0.456502	0.823559	-0.17568	0.198612	-0.884541	0.376404	0.895099
ACOX1	2	0.0590634	0.0418539	0.158206	0.519267	0.0355766	0.0456708	0.436008	0.839825	0.137582	0.0769255	0.0737698	0.453324	-0.102005	0.0894615	-1.14022	0.254197	0.827062
ACOX1	3	-0.110789	0.160156	0.4891	0.804838	-0.072887	0.161438	0.651647	0.933066	-0.402208	0.272005	0.139305	0.571745	0.329321	0.316305	1.04115	0.297806	0.852025
ACP1	1	0.0954176	0.0642632	0.137613	0.484764	0.0716026	0.078277	0.36035	0.797835	0.191594	0.133341	0.150833	0.584915	-0.119991	0.154619	-0.776044	0.437723	0.912186
ACP1	2	-0.00315072	0.032021	0.921619	0.976887	-0.0100071	0.0352921	0.776759	0.970743	0.0309287	0.0600757	0.606701	0.886554	-0.0409358	0.0696751	-0.587525	0.556851	0.939199
ACP1	3	0.304265	0.122508	0.0130127	0.10856	0.337524	0.124711	0.00681042	0.115029	-0.063639	0.212403	0.764487	0.940744	0.401163	0.246309	1.6287	0.103376	0.679946
ACP5	1	-0.0581724	0.0533837	0.275857	0.652807	-0.0948911	0.0620943	0.126495	0.529917	-0.0250946	0.11946	0.833627	0.960511	-0.0697965	0.134635	-0.518414	0.60417	0.945002
ACP5	2	-0.00934152	0.0265993	0.725446	0.911359	-0.0353668	0.0279959	0.206511	0.654059	0.0598355	0.0538017	0.266141	0.697301	-0.0952022	0.0606497	-1.56971	0.116484	0.695947
ACP5	3	0.00335769	0.10178	0.973683	0.993114	0.0100155	0.0989649	0.919392	0.991244	-0.0334764	0.190245	0.860331	0.966337	0.0434918	0.214446	0.20281	0.839284	0.98489
ACP6	1	0.184699	0.114563	0.106931	0.427617	0.175368	0.139641	0.209194	0.658337	0.139598	0.240005	0.560839	0.868403	0.0357703	0.277672	0.128822	0.897499	0.991722
ACP6	2	0.121879	0.0570785	0.0327496	0.209282	0.13815	0.0629481	0.0282061	0.260125	0.0986738	0.108101	0.361408	0.772998	0.0394767	0.125093	0.315578	0.752323	0.972815
ACP6	3	0.0589199	0.21843	0.787361	0.935403	0.224369	0.222541	0.313371	0.759105	-0.675492	0.382083	0.0771508	0.460975	0.899861	0.442167	2.03512	0.0418393	0.512732
ACRBP	1	0.0674609	0.0561833	0.22987	0.610757	0.0655588	0.0690239	0.342234	0.780705	0.0875802	0.114012	0.442433	0.8168	-0.0220214	0.133278	-0.165229	0.868764	0.98757
ACRBP	2	0.0106304	0.0279944	0.704148	0.90252	0.0146485	0.0311201	0.637857	0.926681	-0.0215153	0.0513582	0.675293	0.911232	0.0361638	0.060051	0.602218	0.547029	0.939199
ACRBP	3	0.133052	0.107115	0.214197	0.593958	0.250051	0.109979	0.0230065	0.231412	-0.283472	0.181526	0.11846	0.540178	0.533523	0.212243	2.51373	0.011946	0.330956
ACRV1	1	0.17511	0.065594	0.00760007	0.0724549	0.139949	0.0791162	0.0769342	0.421715	0.25943	0.137028	0.0583956	0.404821	-0.119481	0.158228	-0.755119	0.450178	0.913382
ACRV1	2	0.0724756	0.0326842	0.0266029	0.180987	0.0746857	0.0356674	0.0362853	0.295631	0.0156011	0.0617503	0.800553	0.950575	0.0590846	0.071311	0.828548	0.40736	0.901329
ACRV1	3	0.110916	0.125076	0.375202	0.735136	0.193742	0.126086	0.124421	0.524992	-0.144106	0.218308	0.509227	0.849212	0.337848	0.252104	1.34011	0.180208	0.778372
ACSL1	1	0.0587423	0.0541948	0.278417	0.654231	0.0346617	0.066668	0.603132	0.914847	0.149401	0.117822	0.204862	0.642612	-0.114739	0.135376	-0.847563	0.396681	0.898321
ACSL1	2	0.00637974	0.0270035	0.813236	0.942906	0.00890597	0.0300573	0.767006	0.968393	0.0162549	0.0530817	0.75945	0.939845	-0.00734893	0.0610009	-0.120473	0.904109	0.993313
ACSL1	3	-0.110876	0.103324	0.283244	0.659758	-0.0953778	0.106242	0.369341	0.802962	-0.0758045	0.187669	0.686289	0.915599	-0.0195733	0.215655	-0.0907624	0.927681	0.995072
ACTA2	1	0.0246144	0.0732494	0.736848	0.91688	0.0231538	0.0883483	0.793268	0.973388	-0.0433428	0.148427	0.770291	0.941483	0.0664966	0.172731	0.384972	0.700258	0.966349
ACTA2	2	0.0673346	0.0364939	0.0650382	0.322378	0.0654161	0.0398272	0.100513	0.481474	0.0738568	0.066848	0.269293	0.699909	-0.00844073	0.077813	-0.108475	0.913619	0.995072
ACTA2	3	-0.0830444	0.139651	0.55208	0.834762	-0.0333565	0.140795	0.812726	0.976807	0.0408352	0.236377	0.862853	0.96711	-0.0741917	0.275131	-0.269659	0.787422	0.978802
ACTN2	1	-0.0463174	0.0782125	0.553724	0.835502	-0.0882995	0.0942982	0.349093	0.787263	-0.048869	0.169719	0.773407	0.942422	-0.0394305	0.194156	-0.203087	0.839067	0.98489
ACTN2	2	0.164299	0.0389532	2.47691e-05	0.000689287	0.171757	0.042487	5.31938e-05	0.00379103	0.0804524	0.0764383	0.292628	0.718054	0.0913045	0.0874526	1.04405	0.296464	0.850179
ACTN2	3	0.0244942	0.149115	0.869525	0.960695	0.0857579	0.15028	0.568245	0.902105	-0.149634	0.270276	0.57986	0.878016	0.235392	0.309246	0.76118	0.44655	0.913382
ACTN4	1	-0.0463935	0.0535491	0.386296	0.740787	-0.0286566	0.0651891	0.660241	0.936368	-0.0700073	0.108798	0.519963	0.851756	0.0413508	0.126833	0.326025	0.744406	0.971132
ACTN4	2	-0.0196447	0.0266812	0.461572	0.793266	-0.00274312	0.0293905	0.92564	0.991995	-0.0127536	0.0490092	0.794701	0.94974	0.0100105	0.0571464	0.175173	0.860944	0.986928
ACTN4	3	0.0213698	0.102095	0.834205	0.949464	0.0862847	0.103885	0.406229	0.824192	-0.0257193	0.173274	0.882009	0.971919	0.112004	0.202029	0.554395	0.579309	0.941464
ACVRL1	1	0.109327	0.0424107	0.00994972	0.0889085	0.0860407	0.0517347	0.0963151	0.471837	0.063097	0.0820103	0.441714	0.816425	0.0229438	0.0969648	0.236619	0.812952	0.983358
ACVRL1	2	0.0975615	0.0211237	3.88722e-06	0.000141099	0.0681809	0.0233189	0.00346366	0.0734724	0.0777198	0.036923	0.0353609	0.337111	-0.00953883	0.0436701	-0.218429	0.827095	0.984674
ACVRL1	3	0.145323	0.0808637	0.072329	0.341017	0.0913626	0.0824512	0.267849	0.719682	0.225457	0.130565	0.084285	0.475216	-0.134094	0.15442	-0.868376	0.385189	0.895462
ACY1	1	0.17612	0.106673	0.0987488	0.408413	0.0998014	0.127759	0.434718	0.839316	-0.0234608	0.220901	0.915425	0.980098	0.123262	0.255186	0.48303	0.629075	0.95023
ACY1	2	0.17271	0.0531402	0.00115559	0.016922	0.102637	0.0575936	0.07476	0.416489	0.148572	0.099475	0.135369	0.565878	-0.0459354	0.114945	-0.39963	0.689429	0.96563
ACY1	3	-0.21801	0.203383	0.283769	0.659758	-0.167316	0.2036	0.411214	0.827115	-0.335796	0.351753	0.33982	0.753953	0.16848	0.406427	0.414538	0.67848	0.96359
ACY3	1	-0.00666035	0.0783001	0.932213	0.980475	-0.0927409	0.0942671	0.325229	0.770623	0.0227826	0.160681	0.887255	0.972453	-0.115523	0.186292	-0.620121	0.535178	0.937404
ACY3	2	0.0668332	0.0390105	0.0866891	0.380339	0.0366757	0.0425004	0.388182	0.814937	0.0910381	0.0723629	0.208438	0.644673	-0.0543624	0.0839206	-0.647783	0.517125	0.932615
ACY3	3	0.176232	0.149276	0.237785	0.620634	0.174304	0.150225	0.245954	0.698784	0.0500938	0.255889	0.844805	0.963028	0.12421	0.296727	0.418601	0.675508	0.962674
ACYP1	1	0.170406	0.0964906	0.0774039	0.35618	0.173369	0.116903	0.138098	0.551072	0.284394	0.19996	0.155031	0.59043	-0.111025	0.231626	-0.479329	0.631704	0.950772
ACYP1	2	0.0379476	0.0480796	0.429966	0.774456	0.0090326	0.0527103	0.863941	0.98567	0.025725	0.0900921	0.775244	0.942487	-0.0166924	0.104379	-0.159921	0.872943	0.988166
ACYP1	3	0.256936	0.183967	0.162537	0.526971	0.425862	0.186278	0.0222616	0.227442	-0.475401	0.318436	0.135536	0.566169	0.901263	0.368918	2.44299	0.0145662	0.348872
ADA	1	0.0395136	0.0592358	0.504744	0.813646	0.067804	0.0692612	0.327619	0.772539	0.0378913	0.13275	0.775326	0.942487	0.0299127	0.149732	0.199775	0.841656	0.98489
ADA	2	0.0510348	0.0295126	0.0837782	0.372745	0.0283998	0.0312264	0.363114	0.799231	0.0939158	0.0597778	0.116243	0.53665	-0.065516	0.0674424	-0.971437	0.331331	0.874686
ADA	3	0.182094	0.112929	0.106875	0.427617	0.26399	0.110355	0.0167635	0.190045	-0.155658	0.211396	0.46157	0.82604	0.419648	0.238467	1.75977	0.0784461	0.628746
ADA2	1	-0.0162589	0.0699511	0.816205	0.944219	0.076077	0.0835479	0.362535	0.799067	-0.238515	0.13902	0.0862961	0.480071	0.314592	0.162194	1.93961	0.0524272	0.547943
ADA2	2	0.132558	0.0348412	0.000142418	0.00296718	0.142872	0.0376463	0.00014829	0.00829291	0.0082415	0.0626431	0.895337	0.97468	0.13463	0.0730849	1.84211	0.0654589	0.588073
ADA2	3	0.277406	0.13335	0.0375113	0.228588	0.124198	0.133144	0.350939	0.789259	0.3021	0.221424	0.172535	0.610793	-0.177902	0.258372	-0.688551	0.491106	0.92595
ADAM12	1	0.05726	0.0540635	0.289554	0.665538	0.035779	0.0603424	0.553238	0.899088	-0.0534334	0.14396	0.710532	0.924181	0.0892123	0.156095	0.571525	0.567644	0.940176
ADAM12	2	0.0911155	0.0269306	0.000717403	0.0114863	0.106687	0.0271884	8.75726e-05	0.00559316	-0.00128182	0.0648466	0.98423	0.997269	0.107969	0.0703156	1.53549	0.124664	0.710783
ADAM12	3	0.0891272	0.103074	0.38722	0.741412	0.247305	0.0961388	0.0101121	0.143434	-0.264983	0.229227	0.247758	0.681057	0.512288	0.248572	2.06093	0.03931	0.501549
ADAM15	1	-0.0850599	0.0504974	0.0921117	0.393207	-0.0308317	0.0608596	0.612442	0.918073	-0.332583	0.10456	0.00147999	0.0622412	0.301752	0.120982	2.49418	0.0126247	0.339789
ADAM15	2	0.0122853	0.0251621	0.625381	0.866941	0.0256452	0.0274376	0.349976	0.788186	-0.0367944	0.0471541	0.43526	0.81283	0.0624395	0.0545557	1.14451	0.252413	0.826614
ADAM15	3	1.65772	0.0955892	6.72944e-67	7.86537e-63	1.29179	0.0962777	9.32954e-41	1.09044e-36	1.32847	0.165394	1.24986e-15	1.46084e-11	-0.036672	0.191375	-0.191624	0.848037	0.985554
ADAM22	1	-0.088986	0.0582081	0.12634	0.466118	-0.147799	0.0701501	0.0351469	0.289516	0.0080308	0.118165	0.945819	0.989006	-0.15583	0.137419	-1.13397	0.256806	0.828247
ADAM22	2	0.0337259	0.029003	0.244908	0.625542	0.0235132	0.031632	0.457293	0.85199	0.038444	0.053223	0.470141	0.830815	-0.0149308	0.0619134	-0.241155	0.809435	0.982737
ADAM22	3	-0.121822	0.110978	0.272344	0.650913	0.00541835	0.111814	0.961352	0.994801	-0.294566	0.188125	0.117475	0.538543	0.299984	0.218845	1.37076	0.17045	0.773694
ADAM23	1	-0.153937	0.0593019	0.00944316	0.085427	-0.0819055	0.0720658	0.255754	0.705201	-0.358169	0.120779	0.00304	0.0972786	0.276264	0.140645	1.96426	0.0495004	0.532745
ADAM23	2	0.00307896	0.0295522	0.917022	0.975771	0.0411615	0.0324902	0.205219	0.65246	-0.0400977	0.0544601	0.461605	0.82604	0.0812592	0.0634154	1.28138	0.20006	0.790422
ADAM23	3	-0.124394	0.113076	0.271304	0.650223	-0.0765065	0.11485	0.505333	0.878344	-0.0515894	0.192556	0.788775	0.947643	-0.0249171	0.224206	-0.111135	0.911509	0.99489
ADAM8	1	0.0832177	0.0480722	0.0834492	0.372503	0.0836035	0.0586785	0.154249	0.579698	-0.00251865	0.0980456	0.979507	0.997269	0.0861221	0.114263	0.753716	0.45102	0.914083
ADAM8	2	0.0998819	0.0239438	3.0382e-05	0.000810741	0.0834375	0.0264464	0.00160908	0.0434987	0.0861768	0.0441426	0.0509798	0.384669	-0.00273928	0.0514585	-0.0532328	0.957546	0.996508
ADAM8	3	0.0477238	0.091657	0.602597	0.856519	0.107908	0.0935146	0.248556	0.700949	-0.142225	0.156125	0.362367	0.773502	0.250133	0.181989	1.37444	0.169305	0.772044
ADAM9	1	0.0540249	0.0436787	0.216148	0.596251	0.0293608	0.0524397	0.575561	0.90544	0.109728	0.0873318	0.209025	0.64496	-0.0803675	0.101866	-0.78895	0.430141	0.908474
ADAM9	2	0.0522581	0.0217608	0.0163377	0.127642	0.052373	0.0236378	0.0267342	0.252574	0.0226412	0.0393439	0.565007	0.869777	0.0297318	0.0458987	0.647772	0.517133	0.932615
ADAM9	3	0.0240228	0.0832774	0.772992	0.931544	0.0837659	0.0835672	0.316181	0.761493	-0.172037	0.13908	0.216171	0.650517	0.255803	0.162255	1.57655	0.114899	0.692235
ADAMTS1	1	0.0226187	0.0455992	0.619876	0.865134	0.012679	0.0560821	0.821143	0.977997	-0.0045574	0.0904942	0.959837	0.993172	0.0172364	0.106463	0.1619	0.871384	0.98791
ADAMTS1	2	0.0306015	0.0227191	0.178011	0.549344	0.0693875	0.0252767	0.00605776	0.106792	0.01555	0.0407615	0.702861	0.922313	0.0538374	0.0479626	1.12249	0.261655	0.829739
ADAMTS1	3	-0.0401764	0.0869362	0.643988	0.876857	-0.0785135	0.0893716	0.379686	0.811253	0.111039	0.144104	0.441023	0.816425	-0.189552	0.169568	-1.11785	0.26363	0.829811
ADAMTS13	1	-0.0593713	0.0392421	0.130308	0.471482	-0.0753645	0.0470363	0.109124	0.495244	-0.0217138	0.0824934	0.792396	0.948961	-0.0536507	0.0949609	-0.564977	0.57209	0.940383
ADAMTS13	2	0.0312584	0.0195524	0.109902	0.434165	0.0241166	0.0212073	0.255484	0.704784	0.0182155	0.0371575	0.624002	0.895327	0.00590103	0.0427835	0.137928	0.890298	0.990804
ADAMTS13	3	0.00866558	0.0748202	0.907797	0.973087	-0.0368263	0.0749658	0.623264	0.922939	0.1944	0.131339	0.138914	0.571369	-0.231227	0.151227	-1.529	0.126264	0.710783
ADAMTS15	1	0.128531	0.0845354	0.128417	0.469288	0.123213	0.0972384	0.205135	0.65246	0.135211	0.169792	0.425887	0.806219	-0.0119978	0.195665	-0.0613182	0.951106	0.996293
ADAMTS15	2	0.253003	0.0420857	1.86764e-09	1.73246e-07	0.165796	0.0438167	0.000155159	0.00847429	0.303208	0.0763364	7.25332e-05	0.00815161	-0.137412	0.0880179	-1.56118	0.118482	0.699403
ADAMTS15	3	0.222815	0.161171	0.16684	0.533368	0.209037	0.154961	0.177373	0.61499	-0.00683248	0.270422	0.979844	0.997269	0.215869	0.311674	0.692613	0.488553	0.925021
ADAMTS16	1	0.00739077	0.0526847	0.888438	0.966911	-0.0298136	0.0639259	0.640954	0.929163	0.0776689	0.105694	0.462477	0.826645	-0.107483	0.123523	-0.870145	0.384221	0.895462
ADAMTS16	2	0.0482184	0.0262482	0.0662216	0.325326	0.0359571	0.0288192	0.212173	0.662718	0.0122591	0.0476118	0.796821	0.950216	0.023698	0.0556545	0.425805	0.67025	0.96058
ADAMTS16	3	0.108068	0.100442	0.281974	0.659172	0.123417	0.101869	0.225719	0.676727	-0.0744648	0.168329	0.658241	0.907338	0.197882	0.196754	1.00573	0.314544	0.864629
ADAMTS4	1	0.0228566	0.0509794	0.653905	0.881394	-0.0206202	0.0601808	0.731876	0.957467	0.0906087	0.115564	0.433052	0.811009	-0.111229	0.130294	-0.853673	0.393286	0.897099
ADAMTS4	2	0.0479369	0.0253986	0.0591224	0.301593	0.0428699	0.0271296	0.114091	0.504228	-0.00838973	0.0520583	0.871975	0.969433	0.0512596	0.0587033	0.873197	0.382556	0.895462
ADAMTS4	3	-0.0705013	0.0971928	0.46823	0.796952	-0.0910663	0.0959029	0.34235	0.780705	-0.0925501	0.184047	0.61509	0.891736	0.00148379	0.207535	0.00714958	0.994296	0.999668
ADAMTS8	1	-0.188467	0.077255	0.0147142	0.118037	-0.189228	0.0924474	0.0406924	0.312082	-0.181141	0.157124	0.24904	0.681318	-0.00808675	0.182303	-0.0443587	0.964618	0.997112
ADAMTS8	2	-0.0569902	0.038496	0.138777	0.487535	-0.0291606	0.041686	0.484233	0.867446	-0.122753	0.0707601	0.082858	0.473401	0.0935923	0.0821262	1.13961	0.254447	0.827062
ADAMTS8	3	-0.0170169	0.14731	0.908036	0.973087	-0.127998	0.147348	0.385042	0.812808	0.238123	0.250239	0.341367	0.754456	-0.366121	0.290398	-1.26075	0.207397	0.800266
ADAMTSL2	1	0.00733629	0.0477196	0.877818	0.963153	-0.0656244	0.0576039	0.254628	0.70363	0.079517	0.0881672	0.367171	0.776038	-0.145141	0.105317	-1.37814	0.168161	0.77077
ADAMTSL2	2	0.0719208	0.0237712	0.0024849	0.0310958	0.0660007	0.025965	0.0110373	0.150427	0.00550476	0.039718	0.889776	0.973092	0.0604959	0.0474521	1.27488	0.20235	0.793387
ADAMTSL2	3	0.0476654	0.0909781	0.600339	0.855639	0.00377426	0.0918043	0.967207	0.996616	0.0121097	0.140424	0.931282	0.985173	-0.00833546	0.16777	-0.0496838	0.960374	0.996508
ADAMTSL4	1	0.0289376	0.0334197	0.386564	0.740787	0.0299698	0.0396329	0.449553	0.84748	-0.0133729	0.0706105	0.849797	0.964104	0.0433427	0.0809729	0.535274	0.592461	0.943367
ADAMTSL4	2	0.0161766	0.0166514	0.331317	0.701639	0.0154801	0.0178682	0.386316	0.813387	0.0375738	0.0318004	0.237454	0.673916	-0.0220937	0.0364765	-0.605696	0.544717	0.939073
ADAMTSL4	3	-0.0377906	0.0637162	0.553115	0.835247	-0.0118439	0.0631617	0.851258	0.983345	-0.0715711	0.112444	0.524486	0.854698	0.0597271	0.12897	0.46311	0.643285	0.952514
ADAMTSL5	1	-0.0776829	0.0563701	0.168192	0.535776	-0.0522119	0.0679497	0.44227	0.843134	-0.0984582	0.116438	0.397837	0.793936	0.0462462	0.134815	0.343035	0.731572	0.969656
ADAMTSL5	2	0.0364349	0.0280868	0.194567	0.571813	0.0594008	0.0306309	0.052495	0.356054	-0.0367116	0.05245	0.484009	0.835403	0.0961123	0.0607392	1.58238	0.113564	0.690295
ADAMTSL5	3	0.0237318	0.107476	0.825243	0.947396	-0.00455208	0.108289	0.966471	0.996616	0.266775	0.185401	0.150254	0.584804	-0.271327	0.214709	-1.2637	0.206339	0.800166
ADCYAP1R1	1	-0.042676	0.0595637	0.473705	0.797907	-0.0309846	0.0726763	0.66987	0.938224	-0.0435136	0.119552	0.715899	0.926333	0.012529	0.139909	0.089551	0.928644	0.995072
ADCYAP1R1	2	0.027556	0.0296776	0.353153	0.718482	0.0660128	0.0327606	0.0439262	0.324908	-0.0605946	0.0538435	0.260494	0.692124	0.126607	0.0630268	2.00879	0.0445598	0.518322
ADCYAP1R1	3	-0.227256	0.11355	0.045366	0.256401	-0.098402	0.115817	0.395544	0.819223	-0.103559	0.190387	0.586515	0.880079	0.00515693	0.222847	0.0231411	0.981538	0.998753
ADD1	1	0.151526	0.10319	0.142004	0.492369	0.145211	0.126204	0.249916	0.702147	0.145904	0.210091	0.487422	0.837093	-0.000692736	0.245083	-0.00282654	0.997745	0.999986
ADD1	2	0.00087649	0.0514172	0.9864	0.99646	-0.0385398	0.0569006	0.498217	0.874873	0.0671994	0.0946332	0.477681	0.832408	-0.105739	0.110422	-0.957588	0.33827	0.879578
ADD1	3	0.166499	0.196741	0.397403	0.748357	0.275803	0.201118	0.170291	0.603322	-0.485073	0.334509	0.147109	0.583318	0.760876	0.390314	1.9494	0.0512482	0.542482
ADGRB3	1	-0.145091	0.0561506	0.00977429	0.0878108	-0.0869529	0.0681393	0.201943	0.647838	-0.201436	0.115227	0.0805115	0.468169	0.114483	0.133866	0.855203	0.392439	0.896806
ADGRB3	2	-0.0550559	0.0279791	0.0491101	0.268978	-0.0824809	0.0307133	0.00725179	0.119419	-0.0479487	0.051917	0.355769	0.767735	-0.0345322	0.0603215	-0.572469	0.567004	0.939983
ADGRB3	3	-0.120929	0.107067	0.258711	0.638176	-0.110064	0.108592	0.310812	0.758004	0.194601	0.183547	0.289105	0.715599	-0.304666	0.213264	-1.42858	0.153124	0.752612
ADGRD1	1	0.0885996	0.0542989	0.102758	0.418494	-0.0412252	0.0651025	0.526592	0.888561	0.170809	0.110376	0.121818	0.544061	-0.212034	0.128145	-1.65464	0.0979979	0.666
ADGRD1	2	0.0798429	0.0270507	0.00316481	0.03763	0.0664542	0.0293455	0.0235584	0.234116	0.0473266	0.0497271	0.341293	0.754456	0.0191276	0.0577403	0.331268	0.740442	0.971019
ADGRD1	3	-0.126872	0.103525	0.220395	0.600602	-0.117143	0.103746	0.258862	0.707242	-0.327189	0.175754	0.0627292	0.418959	0.210046	0.20409	1.02918	0.303394	0.854977
ADGRE1	1	-0.0293379	0.08127	0.718108	0.908749	0.0329759	0.0990341	0.739159	0.959417	-0.385921	0.161131	0.0166628	0.237232	0.418897	0.189132	2.21484	0.0267712	0.436092
ADGRE1	2	0.0739254	0.0404899	0.0678989	0.329843	0.0644981	0.0446456	0.148576	0.569884	0.0765587	0.072622	0.291852	0.717705	-0.0120606	0.0852478	-0.141477	0.887493	0.99069
ADGRE1	3	0.280615	0.154932	0.0701217	0.335757	0.340348	0.157794	0.0310325	0.272838	-0.112597	0.256785	0.661058	0.908182	0.452944	0.301393	1.50284	0.132881	0.720846
ADGRE2	1	-0.0120383	0.0480347	0.802114	0.938966	-0.0122604	0.0570717	0.829908	0.980171	-0.0306793	0.0970804	0.752004	0.93706	0.0184189	0.112613	0.163559	0.870078	0.98757
ADGRE2	2	0.0624957	0.0239296	0.00901709	0.0831821	0.0668649	0.0257235	0.00935079	0.137647	-0.0202742	0.0437282	0.642931	0.902715	0.087139	0.0507332	1.71759	0.0858707	0.647794
ADGRE2	3	0.191759	0.09157	0.0362607	0.224597	0.160984	0.0909397	0.0767142	0.421133	0.2677	0.154548	0.0833237	0.473911	-0.106716	0.179318	-0.595121	0.551762	0.939199
ADGRE5	1	0.0182178	0.0510808	0.721361	0.910012	0.0224569	0.0611339	0.713372	0.953528	-0.0594517	0.101231	0.557043	0.867562	0.0819086	0.118258	0.692624	0.488545	0.925021
ADGRE5	2	0.0689686	0.0254467	0.00672757	0.0663001	0.0639717	0.0275561	0.0202759	0.215833	-0.00296416	0.0456004	0.948175	0.989006	0.0669358	0.0532798	1.25631	0.209004	0.801794
ADGRE5	3	0.230089	0.0973741	0.0181397	0.137139	0.207247	0.0974074	0.0333879	0.282168	0.133276	0.161207	0.408435	0.799642	0.073971	0.18835	0.392731	0.694518	0.965738
ADGRF5	1	0.0331359	0.0438498	0.449857	0.786526	-0.0189226	0.0527389	0.719753	0.954482	0.135942	0.0898664	0.130432	0.555633	-0.154864	0.104199	-1.48624	0.137215	0.729072
ADGRF5	2	-0.0160541	0.0218483	0.462473	0.793742	-0.0117647	0.023777	0.620757	0.921915	-0.0505496	0.0404831	0.211864	0.647103	0.0387849	0.0469492	0.826103	0.408746	0.90174
ADGRF5	3	-0.0375539	0.0836017	0.653292	0.881209	0.0381127	0.0840461	0.650215	0.9326	-0.237668	0.143107	0.0968374	0.501406	0.275781	0.165962	1.66171	0.0965702	0.663902
ADGRG1	1	0.087437	0.0941108	0.352856	0.718247	0.078318	0.121743	0.520036	0.886218	-0.0644429	0.126644	0.610885	0.88928	0.142761	0.17567	0.812664	0.41641	0.902456
ADGRG1	2	0.299224	0.0468458	1.72304e-10	1.91799e-08	0.327641	0.0548076	2.32203e-09	1.50777e-06	0.0580824	0.05704	0.30861	0.734011	0.269559	0.079104	3.40765	0.000655246	0.218327
ADGRG1	3	0.10151	0.179427	0.571573	0.841604	0.112719	0.194013	0.561261	0.901018	-0.272402	0.201646	0.176806	0.615952	0.385121	0.279825	1.37629	0.168731	0.772044
ADGRG2	1	-0.132769	0.0476317	0.0053179	0.0562495	-0.0724728	0.0575194	0.207704	0.65541	-0.156612	0.0943087	0.0968665	0.501406	0.084139	0.110465	0.761677	0.446253	0.913382
ADGRG2	2	-0.0787479	0.0237308	0.000906962	0.0138503	-0.0650477	0.0259274	0.0121257	0.156796	-0.0461607	0.0424888	0.277359	0.705787	-0.018887	0.0497748	-0.37945	0.704354	0.966349
ADGRG2	3	0.0907828	0.090826	0.317553	0.690779	0.063318	0.0916689	0.489751	0.870948	0.175267	0.150216	0.243375	0.6782	-0.111949	0.175978	-0.636154	0.524676	0.935053
ADGRV1	1	0.0251737	0.100215	0.801665	0.938966	0.211107	0.117576	0.0725995	0.410889	-0.620011	0.212626	0.00356562	0.108812	0.831118	0.242969	3.42068	0.000624656	0.218327
ADGRV1	2	0.0712873	0.0499303	0.153383	0.511627	0.130346	0.0530026	0.0139373	0.16951	-0.0244305	0.0958765	0.798881	0.950305	0.154776	0.109552	1.41281	0.157711	0.756283
ADGRV1	3	0.153035	0.191061	0.423154	0.770723	0.221601	0.187387	0.236997	0.689367	-0.0580545	0.338974	0.864024	0.967534	0.279655	0.38732	0.722026	0.470279	0.91812
ADH1B	1	0.113988	0.110832	0.303742	0.677014	-0.0148277	0.133278	0.911417	0.9908	-0.00819881	0.226611	0.971141	0.99603	-0.0066289	0.262899	-0.0252147	0.979884	0.998753
ADH1B	2	0.176438	0.0552104	0.00139683	0.0196938	0.0672222	0.0600848	0.263253	0.712743	0.206092	0.102023	0.0434436	0.363133	-0.13887	0.118401	-1.17288	0.240845	0.818829
ADH1B	3	0.0339243	0.21131	0.872455	0.961552	-0.0785122	0.212395	0.711648	0.953181	0.202661	0.360872	0.574428	0.874935	-0.281174	0.418736	-0.671481	0.501914	0.929618
ADH4	1	0.206035	0.149456	0.168044	0.535494	0.0852991	0.177535	0.630906	0.925455	0.150368	0.319796	0.638239	0.901266	-0.0650684	0.365771	-0.177894	0.858806	0.986928
ADH4	2	0.172119	0.0744608	0.020813	0.151471	0.036824	0.080041	0.645478	0.930579	0.320592	0.143963	0.0260098	0.293722	-0.283768	0.164718	-1.72275	0.084934	0.646716
ADH4	3	-0.211854	0.284951	0.457203	0.790911	-0.0824041	0.282927	0.77086	0.970006	0.020966	0.5093	0.967165	0.995635	-0.10337	0.58261	-0.177426	0.859174	0.986928
ADIPOQ	1	-0.0922583	0.104879	0.379051	0.737855	-0.0143727	0.128943	0.911249	0.9908	-0.169835	0.206111	0.40999	0.799642	0.155462	0.243121	0.639443	0.522535	0.934852
ADIPOQ	2	-0.188195	0.0522408	0.000315973	0.00577045	-0.0814558	0.0581288	0.16115	0.591478	-0.233534	0.0927746	0.0118673	0.199576	0.152079	0.109481	1.38909	0.164806	0.765922
ADIPOQ	3	0.272725	0.199949	0.172591	0.541979	0.209326	0.205479	0.308354	0.756595	0.35218	0.328219	0.283335	0.711752	-0.142853	0.387233	-0.368908	0.712196	0.966716
ADM	1	0.155951	0.0528292	0.00316093	0.0376221	0.178498	0.062442	0.0042621	0.0844585	0.178258	0.113081	0.115018	0.534949	0.00023964	0.129175	0.00185515	0.99852	0.999986
ADM	2	0.214258	0.0262857	3.80875e-16	1.53506e-13	0.150229	0.0281282	9.41813e-08	2.75198e-05	0.268654	0.050774	1.28076e-07	7.43439e-05	-0.118425	0.0580448	-2.04024	0.0413267	0.51168
ADM	3	0.0935963	0.100739	0.352852	0.718247	0.0771369	0.0995405	0.438396	0.840494	-0.037694	0.18014	0.834265	0.960694	0.114831	0.205813	0.557939	0.576886	0.940589
ADRA2A	1	-0.0391416	0.105228	0.70992	0.904183	-0.125348	0.12942	0.332796	0.77549	0.480337	0.217747	0.0274452	0.300661	-0.605685	0.253305	-2.39113	0.0167967	0.37262
ADRA2A	2	-0.00553476	0.0524305	0.915929	0.975232	-0.0191485	0.0583507	0.742795	0.960351	-0.0856408	0.0981326	0.382877	0.787032	0.0664923	0.11417	0.582397	0.5603	0.939199
ADRA2A	3	-0.0590746	0.200621	0.76841	0.928575	-0.0034794	0.206256	0.986541	0.997379	0.0247112	0.346982	0.943228	0.988438	-0.0281906	0.403656	-0.0698382	0.944322	0.995867
AFAP1	1	0.0819558	0.122601	0.503837	0.81284	0.0670486	0.147207	0.648778	0.932021	0.085049	0.255729	0.739473	0.933768	-0.0180003	0.295072	-0.0610033	0.951357	0.996293
AFAP1	2	0.0389796	0.0610863	0.523411	0.821819	0.0363581	0.0663676	0.583819	0.908125	0.133502	0.115173	0.246465	0.679801	-0.0971442	0.132926	-0.730813	0.464894	0.916751
AFAP1	3	-0.00566796	0.233744	0.980655	0.995141	0.229737	0.234587	0.327437	0.772369	-0.736892	0.407096	0.0703523	0.443745	0.96663	0.469849	2.05732	0.0396553	0.503248
AFM	1	0.0868899	0.0290225	0.00275781	0.0338584	0.021252	0.0348907	0.542467	0.89553	0.137111	0.0588998	0.0199687	0.256384	-0.115859	0.0684583	-1.6924	0.0905691	0.657476
AFM	2	0.0503519	0.0144595	0.000498186	0.00855036	0.0369554	0.015727	0.0187993	0.205352	0.0389566	0.0265417	0.14225	0.575898	-0.0020013	0.0308512	-0.0648692	0.948278	0.996155
AFM	3	-0.0365872	0.0553436	0.508561	0.815821	-0.0527783	0.0556016	0.342527	0.780705	-0.00520633	0.0938637	0.955769	0.991435	-0.0475719	0.109096	-0.436056	0.662796	0.959351
AFP	1	-0.27678	0.114882	0.015994	0.125462	-0.226553	0.138317	0.101462	0.483049	-0.574125	0.243964	0.0186551	0.249327	0.347572	0.280446	1.23935	0.215215	0.807523
AFP	2	-0.175383	0.0572355	0.00218511	0.0281583	-0.203278	0.0623392	0.00111391	0.0347183	-0.129481	0.109948	0.239004	0.674882	-0.0737965	0.126392	-0.583872	0.559307	0.939199
AFP	3	-0.453191	0.219034	0.0385548	0.232293	-0.604335	0.220382	0.0061115	0.107254	0.277361	0.388767	0.475616	0.832408	-0.881696	0.446887	-1.97298	0.0484984	0.529408
AGBL2	1	0.166377	0.129554	0.199077	0.576932	0.207307	0.153334	0.176402	0.612715	0.283978	0.28789	0.32399	0.742282	-0.0766719	0.326177	-0.235062	0.814161	0.98376
AGBL2	2	0.0933008	0.0645501	0.148361	0.504187	0.0623965	0.0691329	0.366779	0.801525	0.109327	0.129681	0.399256	0.794699	-0.0469302	0.146958	-0.319345	0.749465	0.972676
AGBL2	3	0.29134	0.247	0.238208	0.620634	0.202187	0.244369	0.408036	0.825654	-0.260953	0.458512	0.5693	0.872854	0.46314	0.519566	0.891397	0.372716	0.891441
AGER	1	-0.188109	0.0694705	0.00677946	0.0666989	-0.216223	0.0856795	0.0116277	0.154262	-0.178213	0.136117	0.190518	0.626435	-0.0380095	0.160838	-0.236322	0.813182	0.983358
AGER	2	-0.0940759	0.0346138	0.00657581	0.0650788	-0.114124	0.0386245	0.00313569	0.0696766	-0.039499	0.0613224	0.519535	0.851756	-0.0746252	0.0724727	-1.0297	0.30315	0.854948
AGER	3	-0.115073	0.132468	0.385031	0.740293	-0.330901	0.136544	0.0153907	0.179339	0.441734	0.216704	0.041574	0.35658	-0.772634	0.256135	-3.01651	0.00255699	0.23008
AGR2	1	0.155414	0.1692	0.358356	0.723461	0.0669991	0.203041	0.741422	0.960299	0.30423	0.345651	0.378822	0.784075	-0.237231	0.400874	-0.591785	0.553995	0.939199
AGR2	2	0.0538649	0.0843053	0.522877	0.821819	0.0196475	0.0915405	0.830058	0.980171	0.0731018	0.155706	0.638747	0.901404	-0.0534543	0.180621	-0.295947	0.76727	0.976063
AGR2	3	-0.0945504	0.32259	0.769451	0.929355	-0.352627	0.323558	0.275804	0.72728	0.080761	0.550513	0.883375	0.972189	-0.433388	0.638556	-0.678701	0.497327	0.92857
AGR3	1	0.208702	0.09826	0.0336839	0.21304	0.157825	0.119571	0.186885	0.626775	0.120978	0.200472	0.546233	0.86488	0.0368466	0.233423	0.157853	0.874572	0.988493
AGR3	2	0.0331309	0.0489632	0.498636	0.810756	-0.0192408	0.0539118	0.721177	0.95519	0.156558	0.0902708	0.0829403	0.473401	-0.175798	0.105144	-1.67197	0.0945294	0.660117
AGR3	3	-0.273057	0.187346	0.144993	0.496683	-0.392697	0.190533	0.0393196	0.307094	0.0120811	0.319274	0.969818	0.995808	-0.404778	0.371804	-1.08869	0.276292	0.837218
AGRN	1	0.0882022	0.0577814	0.126906	0.467225	0.0589252	0.0707228	0.404757	0.823954	0.186787	0.110184	0.0901105	0.48805	-0.127862	0.130928	-0.976577	0.328779	0.872434
AGRN	2	0.134142	0.0287763	3.15789e-06	0.00011868	0.0968358	0.0318739	0.00238591	0.0570276	0.106879	0.0496203	0.031304	0.319678	-0.0100437	0.0589756	-0.170302	0.864773	0.987391
AGRN	3	0.0657672	0.110167	0.550529	0.834158	-0.0187618	0.112709	0.867796	0.986558	0.268991	0.175483	0.12539	0.54969	-0.287753	0.208561	-1.3797	0.167678	0.770343
AGRP	1	0.0286252	0.0910633	0.753263	0.923446	0.00500897	0.107269	0.962757	0.995462	-0.304497	0.201673	0.13116	0.557376	0.309506	0.228427	1.35495	0.175434	0.775644
AGRP	2	-0.0989182	0.0453675	0.0292407	0.193197	-0.0846021	0.0483558	0.0802167	0.43023	-0.0596218	0.0908627	0.51175	0.849533	-0.0249803	0.102929	-0.242696	0.808241	0.982737
AGRP	3	-0.274729	0.173604	0.113551	0.440924	-0.179518	0.170939	0.293655	0.741785	-0.404459	0.3212	0.208027	0.644183	0.224941	0.363854	0.618219	0.536431	0.937404
AGT	1	0.013222	0.0342151	0.699177	0.900219	-0.0720788	0.0401615	0.0727223	0.410947	0.0858048	0.066313	0.195763	0.632764	-0.157884	0.0775265	-2.03651	0.0416991	0.512491
AGT	2	-0.0265204	0.0170469	0.119786	0.452921	-0.00276699	0.0181091	0.878562	0.987273	-0.0210037	0.0298745	0.482057	0.834972	0.0182367	0.0349345	0.522024	0.601654	0.944491
AGT	3	-0.0710054	0.0652304	0.276373	0.653053	-0.0609849	0.0640087	0.340731	0.779831	-0.0923104	0.105618	0.382169	0.7862	0.0313256	0.1235	0.253648	0.799767	0.981392
AGXT	1	-0.103736	0.132143	0.432444	0.776168	-0.197963	0.157971	0.210172	0.659459	-0.0268384	0.274047	0.92199	0.981681	-0.171125	0.316318	-0.540991	0.588514	0.942681
AGXT	2	-0.0462499	0.0658408	0.482406	0.802059	-0.180183	0.0712067	0.0114052	0.153047	0.170206	0.123413	0.167921	0.602821	-0.350389	0.142482	-2.45918	0.0139253	0.339789
AGXT	3	-0.345145	0.251926	0.170695	0.539384	-0.434257	0.251733	0.0845406	0.442108	0.00139865	0.43643	0.997443	0.999772	-0.435656	0.503826	-0.864694	0.387206	0.895462
AHCY	1	0.0902442	0.11811	0.444835	0.78478	-0.0444599	0.142645	0.755288	0.965138	0.266442	0.249277	0.285199	0.712874	-0.310902	0.287205	-1.08251	0.279027	0.839389
AHCY	2	0.139784	0.0588415	0.0175296	0.134	0.0823841	0.0643071	0.200181	0.646331	0.267312	0.112221	0.0172644	0.241293	-0.184928	0.12934	-1.42978	0.15278	0.752185
AHCY	3	0.239441	0.225177	0.287638	0.663726	0.451677	0.227288	0.0469176	0.335807	-0.873613	0.396798	0.0277468	0.301567	1.32529	0.457284	2.89818	0.0037534	0.251348
AHNAK	1	0.0197948	0.047543	0.677154	0.892085	-0.0172642	0.056061	0.758122	0.965138	0.0991625	0.105232	0.346083	0.757889	-0.116427	0.119233	-0.976463	0.328835	0.872434
AHNAK	2	0.0867763	0.0236808	0.000248529	0.00477763	0.04484	0.0252718	0.0760367	0.419592	0.139094	0.0473546	0.00332983	0.103508	-0.0942545	0.0536761	-1.75599	0.0790904	0.628746
AHNAK	3	0.171357	0.0906345	0.0586864	0.30045	0.169577	0.0893277	0.057671	0.368338	-0.150008	0.167587	0.370785	0.778889	0.319585	0.189907	1.68285	0.0924049	0.65892
AHNAK2	1	0.0537482	0.0407869	0.187592	0.56292	0.0553703	0.0483451	0.252101	0.702894	0.0577499	0.0874156	0.508884	0.849212	-0.00237955	0.0998936	-0.0238209	0.980995	0.998753
AHNAK2	2	0.0502991	0.0203201	0.0133187	0.110169	0.0486764	0.0217929	0.0255284	0.245375	0.0607593	0.0393659	0.122801	0.545326	-0.0120829	0.0449956	-0.268534	0.788288	0.978802
AHNAK2	3	-0.102179	0.0777614	0.188857	0.565409	-0.0599039	0.0770465	0.436877	0.839849	-0.126322	0.139206	0.364224	0.774718	0.0664182	0.159105	0.417449	0.67635	0.962674
AHSA1	1	-0.0388739	0.098758	0.69386	0.898127	0.013184	0.117579	0.910724	0.9908	-0.24611	0.223374	0.270622	0.700204	0.259294	0.25243	1.02719	0.30433	0.85505
AHSA1	2	-0.0205775	0.0492065	0.675815	0.891827	-0.04952	0.0530085	0.350225	0.788258	0.0611897	0.100627	0.543167	0.863629	-0.11071	0.113735	-0.973397	0.330356	0.874169
AHSA1	3	-0.133746	0.188283	0.477498	0.799684	0.0815062	0.187377	0.663581	0.936368	-0.985888	0.355443	0.00556821	0.139659	1.06739	0.401808	2.65648	0.00789614	0.29063
AHSG	1	0.0251298	0.0402652	0.532564	0.82646	-0.00193962	0.0486626	0.968207	0.996616	-0.0106021	0.0833542	0.898794	0.975586	0.00866244	0.0965193	0.0897483	0.928487	0.995072
AHSG	2	0.0288921	0.0200614	0.149831	0.506438	0.0142869	0.021939	0.514923	0.883061	0.0330112	0.0375425	0.37929	0.784285	-0.0187243	0.0434828	-0.430614	0.666749	0.96027
AHSG	3	0.0490142	0.0767666	0.523166	0.821819	0.0330244	0.0775496	0.670226	0.938224	0.00951894	0.132745	0.942837	0.988262	0.0235054	0.153737	0.152894	0.878482	0.988611
AHSP	1	0.201652	0.148385	0.174169	0.544884	0.448183	0.177565	0.0116138	0.154262	-0.104635	0.324073	0.746808	0.935423	0.552818	0.369531	1.496	0.134654	0.72483
AHSP	2	0.0790183	0.0739346	0.285191	0.661502	0.0394743	0.0800748	0.622044	0.922295	0.106064	0.145968	0.467496	0.829176	-0.06659	0.166489	-0.399967	0.689181	0.96563
AHSP	3	0.0298833	0.282913	0.915879	0.975232	0.159611	0.283044	0.572826	0.904634	0.0898372	0.516103	0.861821	0.967038	0.0697737	0.588622	0.118537	0.905642	0.993313
AIDA	1	0.0920424	0.123833	0.457323	0.790911	0.180735	0.147657	0.220969	0.67135	0.328637	0.250441	0.189517	0.625918	-0.147902	0.290729	-0.508729	0.610943	0.946164
AIDA	2	-0.0115149	0.0617012	0.851957	0.955854	-0.0472751	0.0665733	0.477643	0.864729	-0.119591	0.112817	0.289188	0.715599	0.0723162	0.130995	0.552053	0.580912	0.941575
AIDA	3	-0.401704	0.236078	0.0888513	0.386488	-0.372045	0.235301	0.11387	0.504228	-0.281485	0.398897	0.480441	0.833765	-0.0905596	0.463126	-0.19554	0.84497	0.98489
AIF1	1	0.0376596	0.087453	0.666744	0.887165	-0.0226511	0.105456	0.829934	0.980171	0.152653	0.186545	0.413223	0.800008	-0.175304	0.214289	-0.818073	0.413315	0.901863
AIF1	2	0.0576779	0.0435721	0.185605	0.55897	-0.0173106	0.0475445	0.715794	0.953849	0.190849	0.0839798	0.0231056	0.277267	-0.20816	0.0965043	-2.157	0.0310055	0.458145
AIF1	3	0.0309397	0.166732	0.852788	0.955854	0.344454	0.16803	0.0403898	0.311191	-0.73961	0.296873	0.0127667	0.208695	1.08406	0.341127	3.17789	0.00148349	0.222488
AIF1L	1	-0.0443363	0.0812344	0.585221	0.847172	0.0332504	0.0956828	0.728217	0.957437	-0.577535	0.189968	0.00237988	0.0848051	0.610785	0.212705	2.87152	0.00408505	0.252715
AIF1L	2	0.0671447	0.0404729	0.0971298	0.404065	0.0531567	0.0431358	0.217857	0.667798	0.12715	0.0856449	0.137725	0.569614	-0.0739929	0.0958944	-0.771608	0.440346	0.913261
AIF1L	3	0.397487	0.154852	0.0102687	0.0909934	0.399209	0.152441	0.00883548	0.133423	-0.0709558	0.30288	0.814787	0.955656	0.470165	0.339079	1.38659	0.165566	0.766692
AIFM1	1	0.22779	0.178041	0.200762	0.578099	0.0192648	0.21501	0.928607	0.992329	0.480343	0.373059	0.197967	0.635534	-0.461079	0.430584	-1.07082	0.284249	0.843449
AIFM1	2	0.183397	0.0887037	0.038697	0.232899	0.0619519	0.0969348	0.522764	0.886732	0.256741	0.168027	0.126597	0.551292	-0.194789	0.193983	-1.00416	0.315303	0.865098
AIFM1	3	0.208029	0.33945	0.539988	0.829244	0.713354	0.342585	0.0373389	0.298857	-1.2609	0.593898	0.0338075	0.329011	1.97425	0.685623	2.8795	0.00398302	0.252715
AK1	1	0.157238	0.111734	0.159369	0.521472	0.19928	0.134599	0.138752	0.552551	0.275915	0.237648	0.245702	0.679585	-0.0766351	0.273118	-0.280593	0.779022	0.978169
AK1	2	0.0390096	0.0556741	0.483512	0.802788	-0.0170779	0.0606886	0.778407	0.971222	0.15359	0.107037	0.151385	0.585308	-0.170668	0.123045	-1.38705	0.165428	0.766692
AK1	3	0.182192	0.213031	0.39243	0.744236	0.365705	0.214494	0.0882265	0.452078	-0.39686	0.378475	0.294436	0.7192	0.762566	0.43503	1.7529	0.0796186	0.628746
AK2	1	0.194444	0.155643	0.21157	0.592294	0.249657	0.188542	0.18548	0.624869	0.494093	0.321414	0.124312	0.547873	-0.244437	0.372633	-0.655972	0.511842	0.932615
AK2	2	0.124652	0.0775476	0.107975	0.429842	0.0245119	0.0850093	0.773089	0.970317	0.174412	0.144794	0.228448	0.665363	-0.1499	0.167905	-0.89277	0.37198	0.891441
AK2	3	0.207101	0.296745	0.485241	0.803703	0.407834	0.300465	0.174698	0.610233	-0.713564	0.51189	0.163402	0.597169	1.1214	0.593558	1.88928	0.0588542	0.566629
AKAP12	1	-0.00662182	0.0311002	0.831392	0.948679	-0.0309306	0.0389035	0.426594	0.833924	-0.0256143	0.0596089	0.667433	0.909221	-0.00531634	0.0711808	-0.0746878	0.940463	0.995136
AKAP12	2	0.0100906	0.0154956	0.51493	0.818706	0.018404	0.0175392	0.294057	0.74248	0.000522353	0.0268509	0.98448	0.997269	0.0178816	0.0320717	0.557553	0.57715	0.940589
AKAP12	3	0.0160514	0.0592934	0.786616	0.935403	0.0264156	0.0619989	0.670068	0.938224	-0.12367	0.0949113	0.192648	0.629591	0.150086	0.113367	1.32389	0.185538	0.784432
AKR1B1	1	0.121398	0.126043	0.335486	0.704358	-0.00432735	0.151862	0.977268	0.996823	0.323222	0.270408	0.232035	0.669662	-0.327549	0.310133	-1.05616	0.290896	0.847703
AKR1B1	2	0.0475246	0.062802	0.449216	0.785994	-0.00816596	0.0684664	0.905064	0.989096	0.116539	0.12181	0.338765	0.753206	-0.124705	0.139733	-0.892448	0.372153	0.891441
AKR1B1	3	0.059601	0.24031	0.804124	0.93986	0.228149	0.242003	0.345827	0.78464	-0.545982	0.430624	0.204912	0.642612	0.774131	0.493966	1.56717	0.117074	0.696492
AKR1B10	1	-0.0773752	0.0861485	0.36911	0.730728	-0.034594	0.104294	0.740122	0.960106	-0.116263	0.172986	0.501564	0.845075	0.0816686	0.201993	0.404313	0.685983	0.96563
AKR1B10	2	0.0127007	0.0429245	0.767321	0.928363	0.0144845	0.0470204	0.758052	0.965138	-0.0185729	0.0779238	0.811624	0.954521	0.0330574	0.0910112	0.363223	0.716438	0.967589
AKR1B10	3	0.120827	0.164245	0.461951	0.793438	0.0335406	0.166206	0.840075	0.980947	0.721001	0.275265	0.00884456	0.174988	-0.687461	0.321552	-2.13795	0.032521	0.466922
AKR1C4	1	0.0777334	0.0921284	0.398818	0.749419	0.0172926	0.109037	0.873991	0.986759	0.0238379	0.199292	0.904796	0.978042	-0.00654526	0.22717	-0.0288122	0.977014	0.998753
AKR1C4	2	-0.01644	0.0459039	0.720243	0.909683	0.000161123	0.049159	0.997385	0.998838	-0.029881	0.0897678	0.73925	0.933588	0.0300421	0.102347	0.293532	0.769115	0.976234
AKR1C4	3	0.0743842	0.175647	0.671945	0.889837	0.188559	0.173757	0.277858	0.72874	0.400614	0.317316	0.20684	0.644023	-0.212055	0.361774	-0.586151	0.557774	0.939199
AKR7L	1	0.124167	0.103343	0.22957	0.610742	-0.00230787	0.122532	0.984973	0.997318	0.2896	0.220775	0.189682	0.625918	-0.291908	0.252499	-1.15608	0.24765	0.821144
AKR7L	2	0.0342708	0.0514924	0.505706	0.814369	0.0476402	0.0552417	0.388487	0.814937	0.0303978	0.0994661	0.759918	0.939845	0.0172424	0.113777	0.151546	0.879545	0.988611
AKR7L	3	-0.0323248	0.197034	0.869688	0.960695	0.0544206	0.195271	0.780485	0.971594	-0.096454	0.351664	0.783885	0.945418	0.150875	0.402242	0.375084	0.707598	0.966349
AKT1S1	1	0.116037	0.112486	0.302288	0.676381	0.0719263	0.135081	0.594413	0.910669	0.180698	0.239048	0.449749	0.819284	-0.108772	0.274574	-0.396149	0.691995	0.96563
AKT1S1	2	0.0636073	0.0560464	0.256428	0.636816	-0.0204872	0.0609014	0.736575	0.958348	0.224281	0.107626	0.0372333	0.342952	-0.244768	0.123662	-1.97933	0.0477788	0.528356
AKT1S1	3	-0.0184489	0.214464	0.931449	0.980084	0.3569	0.215248	0.0973256	0.473691	-0.890615	0.380458	0.0192862	0.252427	1.24752	0.437127	2.8539	0.00431866	0.252715
AKT2	1	0.159548	0.184681	0.387648	0.741412	0.0634192	0.223381	0.776487	0.970743	0.391873	0.385121	0.308962	0.734011	-0.328454	0.445216	-0.737741	0.460672	0.916085
AKT2	2	0.0654184	0.0920186	0.477138	0.799684	0.00550676	0.100711	0.956395	0.994801	0.0707308	0.173493	0.683525	0.914656	-0.065224	0.200605	-0.325136	0.745078	0.971132
AKT2	3	0.382717	0.352096	0.277064	0.65334	0.719382	0.355928	0.043287	0.322459	-0.506892	0.613345	0.408605	0.799642	1.22627	0.709139	1.72924	0.0837655	0.642436
AKT3	1	0.0168981	0.0943694	0.857889	0.956954	-0.0305538	0.113418	0.787634	0.972891	0.248858	0.202225	0.218547	0.652959	-0.279411	0.231859	-1.20509	0.228169	0.812723
AKT3	2	0.0169028	0.0470197	0.719237	0.909058	-0.0310495	0.0511336	0.543714	0.896329	0.133734	0.0910831	0.142112	0.575898	-0.164783	0.104455	-1.57756	0.114667	0.691784
AKT3	3	-0.0479315	0.179918	0.789927	0.935403	0.115223	0.180744	0.523815	0.887625	-0.51799	0.322008	0.107777	0.522698	0.633213	0.369266	1.71479	0.086384	0.647794
ALCAM	1	-0.0460159	0.032915	0.162122	0.525918	-0.0677391	0.0392313	0.0842539	0.44111	-0.0561174	0.0655843	0.392241	0.791663	-0.0116217	0.0764225	-0.152072	0.879131	0.988611
ALCAM	2	0.0436025	0.016398	0.00784298	0.0744669	0.0584229	0.0176815	0.000955294	0.0307539	0.0154823	0.0295435	0.600272	0.884182	0.0429406	0.0344304	1.24717	0.212335	0.805264
ALCAM	3	0.0582423	0.0627551	0.353372	0.718673	0.086729	0.0625229	0.16542	0.595817	-0.0196862	0.104454	0.850521	0.964104	0.106415	0.121737	0.874141	0.382041	0.895462
ALDH1A1	1	0.0696739	0.0939389	0.458281	0.791404	0.0929674	0.114278	0.415936	0.829317	0.0468977	0.189888	0.80494	0.951638	0.0460698	0.221623	0.207874	0.835327	0.98489
ALDH1A1	2	0.0759842	0.046803	0.1045	0.421802	0.0246133	0.0515228	0.63286	0.925678	0.114351	0.0855145	0.181229	0.618452	-0.089738	0.0998365	-0.89885	0.368733	0.890963
ALDH1A1	3	-0.144719	0.179097	0.419072	0.766798	-0.02545	0.182122	0.888866	0.988649	-0.0788722	0.302403	0.794246	0.949622	0.0534222	0.353009	0.151334	0.879712	0.988611
ALDH2	1	0.0955945	0.0768493	0.213542	0.593586	0.0358334	0.0925467	0.69862	0.947798	0.284737	0.167883	0.0899567	0.487716	-0.248903	0.191702	-1.29838	0.194155	0.788015
ALDH2	2	0.00791165	0.0382918	0.836313	0.950018	-0.0146864	0.0417244	0.724855	0.955761	0.0335735	0.0756468	0.657197	0.906779	-0.0482599	0.0863908	-0.558624	0.576419	0.940383
ALDH2	3	-0.333043	0.146502	0.0230187	0.162171	-0.289708	0.147463	0.0494816	0.345691	0.0281145	0.267456	0.916287	0.980281	-0.317822	0.305415	-1.04063	0.29805	0.852025
ALDH3A1	1	0.164575	0.110866	0.137705	0.484764	0.179491	0.135087	0.183969	0.623562	0.109639	0.210823	0.603057	0.885606	0.0698521	0.250389	0.278974	0.780265	0.978411
ALDH3A1	2	0.058365	0.0552409	0.290727	0.666409	0.0101286	0.0609078	0.867929	0.986558	-0.0332704	0.0949649	0.726099	0.929121	0.043399	0.112819	0.384678	0.700476	0.966349
ALDH3A1	3	-0.0577427	0.21138	0.784725	0.934967	-0.107902	0.215292	0.616247	0.920162	0.10393	0.335751	0.756923	0.939845	-0.211832	0.398847	-0.53111	0.595342	0.943565
ALDH5A1	1	0.0187514	0.0686061	0.784611	0.934967	-0.0396434	0.0836809	0.63569	0.926368	0.226	0.140582	0.108001	0.523015	-0.265643	0.163602	-1.62371	0.104437	0.681552
ALDH5A1	2	0.0261017	0.0341828	0.44512	0.78478	-0.0216046	0.0377271	0.566889	0.901926	0.00236167	0.0633442	0.970261	0.995901	-0.0239663	0.073728	-0.325063	0.745133	0.971132
ALDH5A1	3	-0.0222373	0.1308	0.865004	0.958769	0.0360125	0.133357	0.78713	0.972711	0.0315699	0.223953	0.887904	0.972526	0.00444262	0.260652	0.0170443	0.986401	0.99938
ALMS1	1	-0.0424664	0.0667407	0.524595	0.822388	0.0323871	0.0774969	0.676016	0.940668	-0.0649356	0.151401	0.668021	0.909221	0.0973227	0.170083	0.572209	0.567181	0.940046
ALMS1	2	0.0317319	0.0332534	0.33997	0.70759	0.0247001	0.0349387	0.479609	0.865554	0.0046087	0.0681987	0.946125	0.989006	0.0200914	0.0766275	0.262195	0.793171	0.980081
ALMS1	3	-0.129153	0.127241	0.310105	0.683126	0.0401532	0.123502	0.745094	0.960902	-0.331076	0.24106	0.169701	0.605268	0.371229	0.270856	1.37058	0.170506	0.773694
ALPI	1	-0.44124	0.172246	0.0104239	0.0920198	-0.382747	0.212094	0.0711607	0.406315	-0.446155	0.348387	0.200398	0.637185	0.0634082	0.40787	0.155462	0.876457	0.988611
ALPI	2	-0.0633089	0.0858348	0.460786	0.792819	0.0464585	0.0956339	0.627121	0.924195	-0.167287	0.156938	0.286512	0.713868	0.213746	0.18378	1.16305	0.24481	0.820518
ALPI	3	0.270857	0.328439	0.409564	0.758688	0.185396	0.338041	0.583399	0.908125	0.144037	0.554929	0.795218	0.949873	0.0413592	0.649783	0.0636508	0.949248	0.996155
ALPP	1	0.162428	0.203402	0.424556	0.771488	0.32558	0.242218	0.178921	0.615791	0.300256	0.41619	0.47068	0.830854	0.0253241	0.481543	0.0525895	0.958059	0.996508
ALPP	2	0.251561	0.101332	0.0130529	0.10874	0.173443	0.1092	0.112243	0.501822	-0.00135085	0.187481	0.994251	0.999585	0.174794	0.216965	0.805634	0.420454	0.903856
ALPP	3	-0.78915	0.387758	0.0418474	0.243582	-0.867574	0.385954	0.0246026	0.239352	-0.578562	0.662776	0.38275	0.786909	-0.289012	0.766964	-0.376826	0.706303	0.966349
AMBN	1	-0.0227463	0.0475338	0.632279	0.870267	-0.0105186	0.0565356	0.852407	0.983373	0.045423	0.10771	0.673256	0.909824	-0.0559416	0.121646	-0.459871	0.645609	0.953053
AMBN	2	-0.0144491	0.0236838	0.541814	0.829779	-0.036537	0.0254868	0.151722	0.574932	0.068399	0.048506	0.158584	0.594005	-0.104936	0.0547943	-1.91509	0.055481	0.555937
AMBN	3	0.165602	0.0906177	0.0676426	0.329619	0.133386	0.090089	0.13874	0.552551	0.314789	0.171464	0.0664478	0.431552	-0.181404	0.19369	-0.936567	0.348981	0.884493
AMBP	1	0.0446392	0.0351033	0.203512	0.582257	0.0260718	0.0419238	0.534029	0.891359	0.0503339	0.071329	0.480442	0.833765	-0.0242621	0.0827371	-0.293243	0.769336	0.976234
AMBP	2	0.0884584	0.0174802	4.21765e-07	2.01208e-05	0.054823	0.018895	0.00372095	0.0769742	0.129855	0.0320656	5.22675e-05	0.00651482	-0.0750316	0.0372185	-2.01597	0.0438027	0.516822
AMBP	3	-0.0237057	0.0669279	0.723194	0.911146	0.0215162	0.0668118	0.747427	0.961988	-0.0517793	0.113598	0.648551	0.903272	0.0732955	0.131789	0.556157	0.578103	0.941079
AMDHD2	1	0.0386736	0.0369768	0.295625	0.670724	0.0289522	0.0449017	0.519075	0.886204	0.0988025	0.0762434	0.195091	0.631857	-0.0698503	0.0884828	-0.789422	0.429865	0.908474
AMDHD2	2	0.0299714	0.0184231	0.103787	0.420326	0.0195812	0.0202433	0.333418	0.775736	0.0149922	0.0343495	0.662526	0.908317	0.00458899	0.0398708	0.115097	0.908369	0.994195
AMDHD2	3	-0.0422857	0.0704985	0.548639	0.833224	0.0280189	0.0715574	0.695391	0.946835	-0.0486344	0.121443	0.688832	0.91604	0.0766533	0.140957	0.543805	0.586576	0.942681
AMFR	1	0.0350278	0.109169	0.74832	0.921206	-0.0759815	0.130643	0.560849	0.900811	0.0951709	0.242295	0.694496	0.918243	-0.171152	0.275271	-0.621759	0.5341	0.936619
AMFR	2	0.0306295	0.0543933	0.573365	0.841876	0.0125522	0.0589006	0.831247	0.980286	-0.026352	0.10914	0.809218	0.953452	0.0389042	0.12402	0.313693	0.753754	0.972815
AMFR	3	0.0390035	0.208133	0.851351	0.955854	-0.0651565	0.208199	0.754321	0.964818	-0.147863	0.385863	0.70159	0.921194	0.0827069	0.438448	0.188635	0.850379	0.985594
AMIGO1	1	-0.0656879	0.0751123	0.38184	0.738482	0.0423953	0.0879414	0.629754	0.924776	-0.170021	0.164847	0.302419	0.7273	0.212417	0.186837	1.13691	0.255576	0.827768
AMIGO1	2	0.0245204	0.0374253	0.512357	0.817897	0.0227042	0.0396479	0.566895	0.901926	0.0862044	0.0742508	0.245716	0.679585	-0.0635002	0.0841733	-0.754398	0.45061	0.913792
AMIGO1	3	0.031036	0.143206	0.828427	0.947793	-0.0752939	0.140146	0.591102	0.909192	0.194842	0.262541	0.458047	0.824633	-0.270136	0.297605	-0.9077	0.364037	0.889797
AMIGO2	1	0.0127934	0.0381051	0.737071	0.91688	-0.0114121	0.0454502	0.801748	0.974319	0.0434385	0.0784658	0.579885	0.878016	-0.0548506	0.0906786	-0.60489	0.545252	0.939199
AMIGO2	2	0.0555156	0.0189821	0.00345242	0.0401511	0.0445229	0.0204871	0.0297836	0.26553	0.053537	0.0353353	0.129823	0.55467	-0.00901414	0.0408449	-0.220692	0.825332	0.984436
AMIGO2	3	0.0175237	0.0726484	0.809393	0.942148	0.0551908	0.0724293	0.446077	0.844645	-0.109513	0.124952	0.380843	0.785337	0.164704	0.144427	1.1404	0.25412	0.827062
AMN	1	0.0474607	0.0798391	0.552214	0.834857	0.0148909	0.0956349	0.876268	0.986759	0.00861407	0.169366	0.959439	0.99291	0.0062768	0.194501	0.0322712	0.974256	0.997611
AMN	2	0.00364663	0.0397804	0.926962	0.978072	-0.0111242	0.0431166	0.796409	0.973388	0.0431107	0.076286	0.572024	0.87442	-0.054235	0.0876276	-0.618925	0.535966	0.937404
AMN	3	-0.0997181	0.152215	0.512402	0.817897	0.0178836	0.152407	0.906591	0.989709	-0.139921	0.269712	0.603943	0.886126	0.157805	0.309794	0.509386	0.610481	0.946125
AMOT	1	0.0849325	0.0613653	0.166359	0.533368	-0.0386627	0.067211	0.565137	0.901554	0.189755	0.138435	0.170542	0.607526	-0.228417	0.153888	-1.48431	0.137728	0.73005
AMOT	2	0.0618381	0.0305739	0.0431292	0.248322	0.0566117	0.0302979	0.0617162	0.380855	0.020431	0.0623705	0.74325	0.934701	0.0361807	0.0693401	0.521787	0.601819	0.944491
AMOT	3	-0.00792546	0.117	0.945994	0.984838	0.0520028	0.10711	0.627325	0.924379	-0.0309806	0.220514	0.888278	0.972753	0.0829833	0.245151	0.338499	0.734987	0.969702
AMOTL2	1	0.0973904	0.0712061	0.171413	0.54045	0.0906077	0.0852602	0.287931	0.73785	0.336318	0.146849	0.0220599	0.269421	-0.24571	0.169806	-1.44701	0.147894	0.745914
AMOTL2	2	0.0229934	0.0354799	0.516949	0.819508	0.0247271	0.0384404	0.520068	0.886218	0.0267337	0.0661888	0.686307	0.915599	-0.00200654	0.0765416	-0.0262151	0.979086	0.998753
AMOTL2	3	-0.0243036	0.135762	0.857927	0.956954	0.10259	0.135877	0.450251	0.848193	-0.224608	0.233989	0.33716	0.752046	0.327197	0.270579	1.20925	0.226568	0.812641
AMPD3	1	-0.0114416	0.108845	0.916283	0.975265	0.110803	0.13162	0.399897	0.82144	-0.181499	0.225686	0.421323	0.803726	0.292301	0.261262	1.1188	0.263223	0.829811
AMPD3	2	-0.00616226	0.0542323	0.909534	0.973509	-0.0737938	0.0593386	0.213669	0.664874	0.0792679	0.101658	0.435586	0.81283	-0.153062	0.117709	-1.30034	0.193486	0.78687
AMPD3	3	-0.168216	0.207512	0.417585	0.76654	-0.131715	0.209757	0.530055	0.890495	-0.115379	0.359437	0.748229	0.935708	-0.0163364	0.416164	-0.0392546	0.968687	0.997112
AMY1A_AMY1B_AMY1C	1	-0.0355017	0.0684094	0.603795	0.857283	-0.0450211	0.0844772	0.594086	0.910407	-0.170835	0.12902	0.185546	0.623359	0.125814	0.154216	0.815829	0.414598	0.901863
AMY1A_AMY1B_AMY1C	2	-0.0957864	0.0340789	0.00494767	0.0530049	-0.0725211	0.038081	0.0568831	0.366308	-0.0542428	0.0581221	0.350745	0.762273	-0.0182783	0.0694863	-0.263049	0.792513	0.979993
AMY1A_AMY1B_AMY1C	3	-0.236851	0.130415	0.0693635	0.333767	-0.293106	0.134601	0.0294555	0.26471	-0.170404	0.205496	0.407023	0.799355	-0.122702	0.245654	-0.49949	0.617434	0.948176
AMY2A	1	-0.114853	0.0784018	0.142954	0.494248	-0.116915	0.0957941	0.222305	0.673921	-0.302228	0.156122	0.0529576	0.390067	0.185312	0.183168	1.01171	0.311679	0.863452
AMY2A	2	-0.113851	0.0390579	0.00356167	0.0412575	-0.114343	0.0431786	0.00810396	0.127999	-0.018047	0.070356	0.797571	0.950216	-0.0962963	0.0825492	-1.16653	0.243399	0.820518
AMY2A	3	-0.375434	0.14946	0.0120146	0.102126	-0.372443	0.152632	0.0146962	0.174385	-0.233516	0.248719	0.347851	0.759657	-0.138927	0.291818	-0.476073	0.634022	0.95189
AMY2B	1	-0.101457	0.0779176	0.192895	0.570287	-0.0879082	0.0951486	0.355555	0.793682	-0.299935	0.155017	0.0530791	0.390199	0.212027	0.181889	1.1657	0.243737	0.820518
AMY2B	2	-0.0985645	0.0388183	0.0111202	0.0964903	-0.100724	0.0428892	0.0188664	0.205893	-0.0140539	0.0698584	0.84057	0.96098	-0.0866703	0.0819736	-1.05729	0.290377	0.847703
AMY2B	3	-0.372356	0.148536	0.0121891	0.103236	-0.352489	0.151603	0.0200845	0.214577	-0.196128	0.246967	0.427156	0.807169	-0.156361	0.289786	-0.539572	0.589492	0.942737
ANG	1	0.00783123	0.0589578	0.894331	0.968582	-0.0281076	0.0698073	0.687216	0.944329	-0.172818	0.125113	0.167267	0.6021	0.14471	0.14327	1.01005	0.312472	0.864009
ANG	2	0.0351337	0.0293749	0.231692	0.612951	0.0524369	0.031469	0.0956786	0.470859	-0.0826181	0.0563544	0.142714	0.576436	0.135055	0.0645454	2.0924	0.0364024	0.48681
ANG	3	0.00895097	0.112405	0.936531	0.982067	-0.0185816	0.111248	0.86735	0.986547	0.0441886	0.199294	0.824539	0.958538	-0.0627701	0.228241	-0.275017	0.783304	0.978568
ANGPT1	1	0.045666	0.143394	0.750135	0.921739	-0.0602674	0.172336	0.726563	0.95704	0.304376	0.305958	0.31988	0.740641	-0.364643	0.351155	-1.03841	0.299079	0.852594
ANGPT1	2	0.0187876	0.0714466	0.792584	0.935403	0.0204974	0.0776972	0.79193	0.973388	-0.0688993	0.137829	0.617179	0.892992	0.0893967	0.15822	0.565015	0.572063	0.940383
ANGPT1	3	-0.419164	0.27337	0.125211	0.46371	-0.0913398	0.27464	0.739457	0.959652	-0.906086	0.487098	0.0629348	0.419554	0.814746	0.559188	1.45702	0.145112	0.740964
ANGPT2	1	0.0782805	0.0663912	0.23838	0.620634	0.0883031	0.076619	0.24914	0.701474	-0.0564075	0.151411	0.709507	0.92374	0.144711	0.169693	0.852778	0.393782	0.897206
ANGPT2	2	0.110018	0.0330719	0.000880584	0.0135425	0.0972088	0.034534	0.00488757	0.0921385	0.034542	0.0682006	0.61255	0.890215	0.0626668	0.0764455	0.819757	0.412354	0.901813
ANGPT2	3	0.172701	0.126575	0.172452	0.541929	0.205152	0.122095	0.0929304	0.464874	0.0129117	0.241132	0.957299	0.991611	0.192241	0.270281	0.711264	0.476921	0.920617
ANGPTL1	1	-0.0318273	0.0493505	0.518985	0.820491	-0.0280968	0.0592747	0.635502	0.926368	-0.0185699	0.102661	0.856467	0.965322	-0.00952689	0.118545	-0.0803653	0.935947	0.995072
ANGPTL1	2	-0.0643657	0.0245852	0.00884946	0.0820242	-0.054739	0.0267194	0.040517	0.311554	-0.108867	0.0462109	0.018527	0.248615	0.0541282	0.0533795	1.01403	0.31057	0.86215
ANGPTL1	3	-0.101141	0.0940864	0.282396	0.659172	-0.0178911	0.0944628	0.849784	0.982518	-0.0441428	0.163491	0.787173	0.946941	0.0262518	0.188819	0.139031	0.889425	0.990804
ANGPTL2	1	0.18186	0.0709646	0.0103936	0.0918915	0.0976298	0.0851625	0.251655	0.702894	0.114898	0.141775	0.417744	0.801345	-0.0172684	0.165387	-0.104412	0.916842	0.995072
ANGPTL2	2	0.130768	0.0353523	0.000217017	0.00424874	0.0863674	0.0383893	0.0244809	0.239352	0.152715	0.0638206	0.0167626	0.237232	-0.0663478	0.0744769	-0.890851	0.373009	0.891441
ANGPTL2	3	0.0848745	0.135316	0.530515	0.825213	0.0355597	0.135725	0.793326	0.973388	0.244297	0.225767	0.279285	0.707736	-0.208737	0.263424	-0.792401	0.428127	0.907449
ANGPTL3	1	-0.0772208	0.0608839	0.204695	0.58353	-0.0493611	0.0708662	0.486105	0.869011	-0.0727597	0.118611	0.539627	0.861854	0.0233986	0.138169	0.169348	0.865523	0.987391
ANGPTL3	2	0.0195301	0.0303365	0.519724	0.821272	0.00204297	0.0319504	0.949018	0.994468	0.0347228	0.053427	0.515787	0.850644	-0.0326799	0.0622517	-0.524963	0.599609	0.944327
ANGPTL3	3	0.0364036	0.116081	0.753824	0.923498	0.00517024	0.112937	0.963486	0.995977	0.0975145	0.188895	0.605718	0.886537	-0.0923442	0.220082	-0.41959	0.674785	0.962674
ANGPTL4	1	0.153481	0.0786493	0.0510154	0.275031	0.124132	0.091389	0.174401	0.610159	0.131601	0.170667	0.440696	0.816171	-0.00746906	0.193595	-0.0385808	0.969225	0.997112
ANGPTL4	2	0.137851	0.0391791	0.000434974	0.0076336	0.105928	0.0411943	0.0101401	0.143434	0.102519	0.0768638	0.182353	0.619919	0.00340846	0.0872068	0.0390848	0.968823	0.997112
ANGPTL4	3	-0.000765543	0.149961	0.995927	0.998747	0.0256791	0.145651	0.860057	0.984824	0.0546784	0.271812	0.840582	0.96098	-0.0289993	0.308376	-0.0940387	0.925078	0.995072
ANGPTL7	1	0.034874	0.0625784	0.577339	0.843199	0.0231811	0.0719632	0.747364	0.961988	0.0269262	0.136555	0.843695	0.962716	-0.00374513	0.154356	-0.0242629	0.980643	0.998753
ANGPTL7	2	-0.0428047	0.0311787	0.169803	0.537839	-0.0451327	0.0324419	0.164195	0.593967	-0.0260809	0.0615085	0.671574	0.909824	-0.0190518	0.0695398	-0.27397	0.784107	0.978568
ANGPTL7	3	-0.195707	0.1193	0.100925	0.414046	-0.239237	0.114663	0.0369593	0.297712	-0.089862	0.217464	0.679463	0.912602	-0.149375	0.245842	-0.607607	0.543448	0.938369
ANK2	1	0.0591428	0.104482	0.57136	0.841604	-0.0455781	0.12916	0.724184	0.955334	0.277627	0.209159	0.184468	0.62239	-0.323206	0.245824	-1.31478	0.188583	0.785237
ANK2	2	0.0642701	0.0520568	0.216988	0.596414	0.092872	0.0582256	0.11073	0.498421	-0.0117836	0.094234	0.900493	0.976161	0.104656	0.110771	0.94479	0.344766	0.881612
ANK2	3	0.0173764	0.199199	0.930488	0.979788	-0.0372706	0.205834	0.856315	0.98414	0.591172	0.333034	0.0759565	0.458327	-0.628442	0.391509	-1.60518	0.108455	0.686673
ANKMY2	1	-0.0060683	0.114387	0.957692	0.98804	-0.017697	0.137801	0.897815	0.988903	-0.0273241	0.237946	0.908583	0.979112	0.00962707	0.274968	0.0350116	0.97207	0.997441
ANKMY2	2	0.0867106	0.0569904	0.128151	0.469288	0.049401	0.0621257	0.426525	0.833924	0.140569	0.107157	0.189664	0.625918	-0.0911677	0.123864	-0.736031	0.461712	0.916085
ANKMY2	3	0.178667	0.218078	0.412637	0.761398	0.30349	0.219587	0.166969	0.597529	-0.409145	0.378882	0.280263	0.708969	0.712635	0.437916	1.62733	0.103666	0.680478
ANKRA2	1	0.119427	0.0798661	0.134841	0.47918	0.118041	0.0970145	0.223729	0.675346	0.0285714	0.167566	0.864619	0.967534	0.0894695	0.193623	0.46208	0.644024	0.952514
ANKRA2	2	-0.0229103	0.0397954	0.564823	0.839477	-0.029984	0.0437405	0.493043	0.873797	-0.029781	0.075477	0.693181	0.917908	-0.000202953	0.0872354	-0.0023265	0.998144	0.999986
ANKRA2	3	-0.12823	0.152273	0.399738	0.749822	-0.127564	0.15461	0.409349	0.826477	-0.200489	0.266836	0.452482	0.82083	0.0729253	0.308392	0.236469	0.813069	0.983358
ANKRD54	1	0.0197138	0.0982356	0.840952	0.951193	0.0102666	0.116466	0.929758	0.992352	0.1431	0.214418	0.504564	0.847076	-0.132833	0.244007	-0.544382	0.586179	0.942506
ANKRD54	2	-0.066862	0.048944	0.171925	0.540904	-0.0780297	0.0525036	0.137258	0.550233	0.105951	0.0965734	0.272661	0.701644	-0.183981	0.109923	-1.67373	0.0941843	0.660117
ANKRD54	3	0.0377421	0.187289	0.840295	0.951193	0.0349528	0.185604	0.85063	0.98301	0.0948577	0.341485	0.781195	0.94403	-0.059905	0.388665	-0.15413	0.877507	0.988611
ANP32C	1	-0.00678181	0.0610429	0.911539	0.974278	0.0394958	0.0722736	0.584748	0.908517	0.158796	0.135014	0.239607	0.675329	-0.1193	0.153141	-0.77902	0.435968	0.912133
ANP32C	2	-0.00999588	0.0304147	0.742422	0.919483	0.00159146	0.0325847	0.961047	0.994801	-0.0801799	0.0608128	0.187422	0.624784	0.0817714	0.0689924	1.18522	0.23593	0.815269
ANP32C	3	0.0216535	0.11638	0.8524	0.955854	0.0524017	0.115178	0.649144	0.932128	-0.275109	0.215007	0.200783	0.637532	0.32751	0.243914	1.34273	0.179359	0.777107
ANPEP	1	-0.0437857	0.0478553	0.360223	0.724771	-0.0393688	0.0578046	0.495842	0.874873	-0.129502	0.0963591	0.179041	0.61696	0.0901331	0.112367	0.802128	0.422479	0.906043
ANPEP	2	0.0120459	0.0238444	0.613433	0.861764	0.00972294	0.0260614	0.709096	0.952414	-0.0204763	0.0434126	0.63719	0.901013	0.0301993	0.0506345	0.596417	0.550896	0.939199
ANPEP	3	0.135033	0.0912344	0.13887	0.487566	0.145465	0.0921116	0.114311	0.504747	-0.0360068	0.153489	0.81454	0.955656	0.181472	0.179007	1.01377	0.310693	0.86215
ANXA1	1	0.142817	0.0636065	0.0247576	0.171833	0.108593	0.0754077	0.149871	0.572073	0.091453	0.142189	0.520145	0.851756	0.0171401	0.160947	0.106495	0.91519	0.995072
ANXA1	2	0.0254229	0.0316955	0.422505	0.770509	0.00175766	0.0340002	0.958772	0.994801	0.0881941	0.0640357	0.168508	0.603572	-0.0864365	0.0725023	-1.19219	0.233187	0.815269
ANXA1	3	0.0124839	0.121282	0.918017	0.976206	0.243264	0.120162	0.0429445	0.320948	-0.760184	0.226132	0.000782	0.0406223	1.00345	0.256076	3.91856	8.90802e-05	0.218327
ANXA10	1	0.10721	0.134096	0.424008	0.771228	0.0347647	0.164184	0.832312	0.980604	0.208308	0.255545	0.415034	0.800745	-0.173543	0.303743	-0.57135	0.567763	0.940176
ANXA10	2	0.0545072	0.0668135	0.414617	0.763398	0.0986445	0.0740167	0.182645	0.62129	-0.0625171	0.115113	0.587096	0.880079	0.161162	0.136856	1.1776	0.238955	0.818621
ANXA10	3	0.387421	0.255647	0.129672	0.470661	0.268664	0.261639	0.30451	0.75382	0.257716	0.406978	0.526611	0.856173	0.0109483	0.483824	0.0226287	0.981946	0.998753
ANXA11	1	0.195995	0.114357	0.0865625	0.379926	0.164866	0.138349	0.233416	0.686067	0.262527	0.241702	0.277474	0.705787	-0.0976618	0.278497	-0.350675	0.725832	0.968771
ANXA11	2	-0.00273829	0.0569825	0.961673	0.989701	-0.0721796	0.0623744	0.247214	0.700131	0.0689874	0.108883	0.526383	0.856041	-0.141167	0.125483	-1.12499	0.260595	0.829739
ANXA11	3	-0.0699849	0.218039	0.748233	0.921206	0.154684	0.220486	0.482967	0.867115	-0.694478	0.384819	0.0711992	0.446832	0.849162	0.443508	1.91465	0.0555376	0.555937
ANXA2	1	0.0882294	0.102925	0.391334	0.743122	-0.0251304	0.123393	0.838621	0.980947	0.154202	0.22046	0.484309	0.835437	-0.179332	0.252642	-0.709825	0.477813	0.921564
ANXA2	2	0.0850707	0.0512803	0.0971443	0.404065	0.00446427	0.0556313	0.936042	0.992816	0.220344	0.0992486	0.0264663	0.295758	-0.21588	0.113777	-1.8974	0.057775	0.563714
ANXA2	3	0.172724	0.19623	0.378753	0.73781	0.363396	0.196615	0.064589	0.389735	-0.420485	0.351048	0.231067	0.66869	0.783881	0.402358	1.94822	0.0513891	0.542482
ANXA3	1	0.133421	0.120868	0.269666	0.648388	0.0724275	0.145278	0.618109	0.920986	0.383206	0.260056	0.140682	0.574695	-0.310779	0.297884	-1.04329	0.296815	0.850706
ANXA3	2	0.0526092	0.0602233	0.382363	0.738482	-0.00442909	0.0654986	0.946088	0.993658	0.200994	0.117128	0.0862373	0.480071	-0.205423	0.134198	-1.53074	0.125833	0.710783
ANXA3	3	-0.102861	0.230443	0.65534	0.881802	0.147142	0.231518	0.52508	0.887822	-0.939236	0.413994	0.0233388	0.278067	1.08638	0.474333	2.29033	0.0220023	0.406409
ANXA4	1	0.0468704	0.122484	0.701972	0.901252	-0.063476	0.147966	0.667938	0.93811	0.393747	0.25951	0.129277	0.554088	-0.457223	0.29873	-1.53056	0.125878	0.710783
ANXA4	2	0.0349769	0.0610279	0.566562	0.840452	-0.0195193	0.0667103	0.769834	0.970006	0.13905	0.116907	0.23435	0.671182	-0.158569	0.134601	-1.17807	0.238769	0.818621
ANXA4	3	-0.0481665	0.23352	0.836588	0.950018	0.298747	0.235789	0.205177	0.65246	-1.27686	0.412903	0.00199921	0.0746543	1.57561	0.475485	3.31369	0.000920751	0.218327
ANXA5	1	-0.0818487	0.0508222	0.107306	0.428247	-0.0649165	0.0602169	0.281036	0.731981	-0.0728954	0.109001	0.503687	0.846211	0.0079789	0.124528	0.0640731	0.948912	0.996155
ANXA5	2	0.0387714	0.0253225	0.125758	0.464784	0.0123217	0.0271497	0.64995	0.932535	0.10503	0.0490728	0.0323919	0.325773	-0.0927084	0.0560825	-1.65307	0.0983163	0.666
ANXA5	3	-0.0144905	0.0968999	0.881128	0.964215	0.0459573	0.0959673	0.632029	0.925678	-0.0168671	0.173597	0.922602	0.981914	0.0628244	0.198357	0.316723	0.751454	0.972815
AOC1	1	0.067436	0.0951024	0.478278	0.799728	0.0630772	0.11657	0.58844	0.90889	0.0287517	0.195028	0.882805	0.972134	0.0343255	0.22721	0.151074	0.879917	0.988611
AOC1	2	0.0463178	0.0473845	0.328339	0.698724	0.034048	0.0525547	0.517089	0.884622	-0.00435278	0.0878485	0.960485	0.993172	0.0384008	0.102369	0.375122	0.70757	0.966349
AOC1	3	0.0717322	0.181317	0.692391	0.897248	-0.039073	0.185771	0.833414	0.980659	0.473062	0.310499	0.127699	0.55234	-0.512135	0.361829	-1.41541	0.15695	0.756283
AOC3	1	-0.108131	0.0516161	0.0361913	0.224286	-0.0819889	0.0609157	0.178347	0.615791	-0.129337	0.103368	0.210924	0.646538	0.0473485	0.119982	0.39463	0.693116	0.96563
AOC3	2	0.015063	0.0257204	0.558122	0.837044	0.00114071	0.0274657	0.966872	0.996616	-0.0560376	0.0465619	0.228851	0.66637	0.0571783	0.054059	1.0577	0.290191	0.847703
AOC3	3	0.180414	0.0984099	0.0667742	0.326915	0.00719236	0.0970844	0.940945	0.993008	0.490014	0.164467	0.00290546	0.0962011	-0.482822	0.190984	-2.52808	0.0114688	0.325358
AP1G2	1	0.0608915	0.118409	0.607084	0.858443	0.0778673	0.142051	0.583588	0.908125	0.00694548	0.250437	0.977876	0.997204	0.0709218	0.287919	0.246326	0.80543	0.982656
AP1G2	2	0.0266878	0.0589976	0.651019	0.879971	-0.0222582	0.0640435	0.728186	0.957437	0.070341	0.112802	0.532938	0.859051	-0.0925992	0.129714	-0.713871	0.475307	0.920399
AP1G2	3	0.267223	0.225743	0.236527	0.619572	0.36006	0.226355	0.111707	0.500433	-0.286836	0.398804	0.472035	0.830854	0.646896	0.458565	1.4107	0.158334	0.757396
AP2B1	1	0.0706559	0.0701107	0.313573	0.68658	0.0600377	0.0847125	0.47851	0.865093	-0.0089441	0.139688	0.94895	0.989062	0.0689818	0.163367	0.42225	0.672842	0.962502
AP2B1	2	0.0264074	0.0349332	0.449694	0.78637	0.00410396	0.0381931	0.914432	0.991244	0.0465575	0.0629166	0.459351	0.825202	-0.0424536	0.0736017	-0.576801	0.564074	0.939199
AP2B1	3	0.0648243	0.13367	0.627713	0.868661	0.129581	0.134998	0.337139	0.778185	-0.00971742	0.222457	0.96516	0.994661	0.139298	0.260215	0.535321	0.592428	0.943367
AP3B1	1	0.173688	0.112913	0.124005	0.461437	0.0785536	0.13706	0.566564	0.901812	0.30754	0.234169	0.189149	0.625811	-0.228987	0.271331	-0.843938	0.398704	0.899648
AP3B1	2	0.0760509	0.0562601	0.176463	0.5474	0.0175909	0.0617935	0.7759	0.970721	0.176736	0.105465	0.0938605	0.496011	-0.159145	0.122235	-1.30196	0.19293	0.786264
AP3B1	3	0.310596	0.215274	0.149093	0.504809	0.499786	0.218378	0.0221184	0.226971	-0.565607	0.372896	0.129397	0.554088	1.06539	0.432135	2.46542	0.0136854	0.339789
AP3S2	1	0.0663914	0.0687841	0.334449	0.7037	0.0042975	0.0834124	0.958911	0.994801	0.20768	0.139248	0.135923	0.566371	-0.203383	0.162319	-1.25298	0.210212	0.803454
AP3S2	2	0.022051	0.0342723	0.519968	0.821324	-0.00212681	0.0376062	0.954901	0.994642	0.0592614	0.0627332	0.344891	0.757722	-0.0613882	0.0731415	-0.839308	0.401297	0.900151
AP3S2	3	0.124906	0.131139	0.34087	0.708507	0.197457	0.132917	0.137419	0.550233	-0.124781	0.22181	0.573768	0.874935	0.322238	0.258585	1.24616	0.212707	0.805352
APBB1IP	1	0.10249	0.0783101	0.190626	0.567623	0.111459	0.0933984	0.232748	0.685228	0.0959153	0.172906	0.579114	0.877569	0.0155436	0.196519	0.0790943	0.936958	0.995072
APBB1IP	2	0.060301	0.0390176	0.122246	0.457621	0.00451636	0.0421108	0.914593	0.991244	0.188121	0.0778299	0.0156902	0.232725	-0.183605	0.0884919	-2.07482	0.0380033	0.495666
APBB1IP	3	0.173977	0.149302	0.243921	0.62425	0.289865	0.148828	0.0514795	0.353521	-0.247635	0.275342	0.368509	0.777652	0.5375	0.31299	1.71731	0.0859233	0.647794
APCS	1	0.183492	0.0592265	0.00195005	0.0258414	0.0477913	0.0687707	0.487108	0.869767	0.418484	0.136169	0.00213167	0.0773758	-0.370692	0.15255	-2.42997	0.0151	0.353006
APCS	2	0.124771	0.0295039	2.35769e-05	0.000662421	0.0439409	0.0310031	0.156418	0.582792	0.214457	0.0613148	0.000474505	0.0285877	-0.170517	0.0687073	-2.48178	0.0130727	0.339789
APCS	3	0.0270133	0.112943	0.810971	0.942536	-0.0379037	0.109597	0.729464	0.957437	-0.0482991	0.21711	0.823964	0.958353	0.0103955	0.243204	0.0427438	0.965906	0.997112
APEX1	1	0.252223	0.102315	0.013703	0.112631	0.359351	0.122347	0.00331861	0.0715071	-0.112392	0.226353	0.619545	0.893836	0.471743	0.257302	1.83342	0.0667395	0.592294
APEX1	2	0.0529529	0.0509849	0.299003	0.674142	-0.000761595	0.0551792	0.988988	0.997609	0.184748	0.101919	0.0699559	0.44253	-0.185509	0.115898	-1.60063	0.10946	0.68772
APEX1	3	0.138304	0.195092	0.478385	0.799728	0.491396	0.194994	0.0117463	0.154837	-0.748669	0.360291	0.037777	0.343859	1.24007	0.409673	3.02696	0.00247024	0.23008
APLP1	1	-0.216848	0.0899033	0.0158734	0.125019	-0.205795	0.108727	0.0584119	0.371446	-0.264272	0.18614	0.155759	0.591585	0.0584777	0.215568	0.271272	0.786182	0.978606
APLP1	2	-0.124433	0.0447926	0.00547471	0.0576231	-0.0949823	0.0490187	0.0526857	0.35631	-0.0862918	0.0838551	0.303515	0.727987	-0.00869055	0.0971314	-0.0894721	0.928707	0.995072
APLP1	3	0.0895027	0.171426	0.601601	0.855832	-0.02991	0.173295	0.862972	0.98567	0.297024	0.296473	0.316471	0.73816	-0.326934	0.343405	-0.952036	0.341079	0.879892
APOA1	1	-0.0605448	0.0412898	0.142572	0.49343	-0.0680319	0.0496775	0.170878	0.604119	0.0462058	0.084948	0.58652	0.880079	-0.114238	0.0984074	-1.16086	0.245697	0.820518
APOA1	2	-0.0506527	0.0205708	0.013811	0.113018	-0.0510655	0.0223939	0.0226052	0.229747	0.00507566	0.0382653	0.894482	0.974576	-0.0561412	0.0443364	-1.26625	0.205422	0.798868
APOA1	3	-0.00560304	0.0787243	0.943261	0.984272	0.00847672	0.0791737	0.914739	0.991244	-0.156975	0.135265	0.245915	0.679653	0.165452	0.156732	1.05563	0.291137	0.847703
APOA2	1	-0.193007	0.070849	0.00645121	0.0640627	-0.15093	0.0858508	0.0787636	0.426306	-0.264037	0.14205	0.0631356	0.419994	0.113106	0.165978	0.681455	0.495584	0.927164
APOA2	2	-0.145102	0.0352927	3.94799e-05	0.000994484	-0.0977637	0.0387003	0.0115439	0.154116	-0.122725	0.0639834	0.0551736	0.395402	0.0249608	0.0747769	0.333804	0.738527	0.970923
APOA2	3	-0.00929603	0.1351	0.945143	0.984472	-0.0295202	0.136832	0.829193	0.980006	-0.207008	0.226294	0.360367	0.772296	0.177487	0.264447	0.671165	0.502116	0.929618
APOA4	1	-0.0400161	0.0530956	0.451061	0.78757	-0.046824	0.0634926	0.46085	0.854908	0.11428	0.10983	0.298163	0.723127	-0.161104	0.126862	-1.26992	0.204114	0.796686
APOA4	2	-0.0303639	0.0264546	0.251075	0.631767	-0.0209576	0.0286254	0.464103	0.856383	0.0460696	0.049473	0.351803	0.763722	-0.0670272	0.0571576	-1.17267	0.240927	0.818829
APOA4	3	0.0755952	0.101228	0.455205	0.789814	0.000774883	0.101186	0.99389	0.998294	-0.0867704	0.174926	0.619893	0.893836	0.0875453	0.202083	0.433214	0.66486	0.959873
APOB	1	0.0299346	0.0328783	0.362587	0.725851	0.0291472	0.0396907	0.462745	0.855928	0.014736	0.0701107	0.833536	0.960511	0.0144112	0.0805659	0.178875	0.858036	0.986928
APOB	2	0.00250913	0.016382	0.878271	0.963153	0.0185218	0.0178941	0.300652	0.749898	-0.0321368	0.0315767	0.308864	0.734011	0.0506586	0.0362945	1.39577	0.162784	0.763926
APOB	3	-0.0821238	0.062682	0.190154	0.567623	-0.0231127	0.0632535	0.714821	0.953638	-0.0731073	0.111648	0.512635	0.849642	0.0499946	0.128321	0.389605	0.696829	0.966349
APOBR	1	0.0299255	0.0607285	0.622176	0.8659	0.0634046	0.0731159	0.385861	0.813041	-0.146858	0.129899	0.258312	0.689305	0.210262	0.149063	1.41056	0.158374	0.757396
APOBR	2	0.0599671	0.0302555	0.0474897	0.263937	0.0167286	0.0329647	0.611834	0.917636	0.0949508	0.0585018	0.10466	0.515493	-0.0782222	0.0671501	-1.16488	0.244066	0.820518
APOBR	3	0.18056	0.115774	0.118873	0.451613	0.196088	0.11651	0.0923972	0.464193	0.266886	0.206859	0.197062	0.634157	-0.070798	0.237413	-0.298205	0.765546	0.97544
APOC1	1	-0.0376688	0.0525351	0.473369	0.797907	-0.0200907	0.0629611	0.749659	0.96233	0.0337767	0.109822	0.758434	0.939845	-0.0538674	0.12659	-0.425528	0.670452	0.960677
APOC1	2	-0.0580425	0.026173	0.0265897	0.180987	-0.0671826	0.0283794	0.0179339	0.198872	-0.010821	0.0494685	0.826859	0.959334	-0.0563616	0.0570309	-0.988265	0.323023	0.868583
APOC1	3	-0.0212526	0.100161	0.831965	0.948869	-0.0461287	0.100336	0.645711	0.930579	0.0453236	0.174896	0.795536	0.950059	-0.0914523	0.201633	-0.453558	0.650147	0.954228
APOD	1	-0.0506844	0.0634808	0.424635	0.771512	-0.0256058	0.0753641	0.734042	0.957467	0.0346929	0.131849	0.792467	0.948961	-0.0602986	0.151868	-0.397046	0.691334	0.96563
APOD	2	-0.122795	0.0316185	0.000103219	0.0022677	-0.11533	0.0339617	0.000686246	0.0250651	-0.0405515	0.0593871	0.494752	0.840043	-0.0747787	0.0684122	-1.09306	0.274367	0.836056
APOD	3	0.0620482	0.121029	0.608186	0.858616	0.0443359	0.120103	0.712022	0.953181	-0.106251	0.209969	0.612863	0.890215	0.150587	0.241892	0.622538	0.533588	0.936535
APOE	1	0.000146729	0.108787	0.998924	0.999585	-0.0259251	0.131519	0.843737	0.980947	0.0273729	0.231157	0.905743	0.978042	-0.053298	0.265953	-0.200404	0.841165	0.98489
APOE	2	-0.0248949	0.0542034	0.646034	0.877463	-0.0439905	0.0592938	0.458158	0.852334	-0.00968377	0.104122	0.925905	0.983534	-0.0343067	0.119822	-0.286315	0.774637	0.977959
APOE	3	0.211732	0.207401	0.307321	0.680648	0.219266	0.209584	0.295491	0.744172	-0.111142	0.368122	0.762731	0.940082	0.330408	0.423603	0.779996	0.435394	0.911958
APOF	1	-0.0548469	0.0322062	0.0885845	0.385719	-0.0317044	0.039998	0.427997	0.834295	-0.0341462	0.0588825	0.562012	0.86875	0.00244176	0.0711828	0.0343026	0.972636	0.997541
APOF	2	-0.087311	0.0160365	5.25354e-08	3.21484e-06	-0.0734275	0.0180211	4.64018e-05	0.00338965	-0.0589995	0.0265077	0.0260866	0.294305	-0.014428	0.0320534	-0.450125	0.65262	0.954249
APOF	3	0.0461171	0.0614055	0.452646	0.787834	0.0179199	0.0637436	0.778619	0.971242	0.0577077	0.093772	0.538323	0.861081	-0.0397877	0.113386	-0.350905	0.72566	0.968762
APOH	1	0.00479599	0.0602993	0.936607	0.982067	0.00984463	0.0723128	0.891713	0.988649	0.0366135	0.130765	0.779497	0.94389	-0.0267689	0.149428	-0.179142	0.857826	0.986928
APOH	2	0.0399197	0.0300431	0.183946	0.556551	0.0203222	0.0326015	0.533066	0.891341	0.0853018	0.058887	0.147538	0.583318	-0.0649796	0.0673093	-0.965388	0.334351	0.876442
APOH	3	-0.161386	0.114957	0.160368	0.522693	-0.128469	0.115234	0.264935	0.714811	-0.211178	0.208224	0.310555	0.735665	0.0827084	0.237983	0.347539	0.728187	0.969361
APOL1	1	0.18357	0.0935468	0.0497369	0.270762	0.163938	0.10591	0.121673	0.519798	-0.00173561	0.19041	0.992728	0.999303	0.165673	0.217883	0.760377	0.447029	0.913382
APOL1	2	0.033364	0.0466137	0.474151	0.797907	0.00696264	0.0477538	0.884079	0.988123	0.0516534	0.0857645	0.547029	0.865296	-0.0446907	0.098163	-0.45527	0.648915	0.953619
APOL1	3	-0.0265262	0.178366	0.881778	0.96455	-0.0437268	0.168797	0.795602	0.973388	-0.198905	0.303219	0.511876	0.849533	0.155178	0.347036	0.447152	0.654765	0.954885
APOM	1	-0.0768131	0.0455106	0.0914633	0.392158	-0.0426763	0.0554847	0.441817	0.843044	-0.107814	0.091277	0.237606	0.674062	0.0651373	0.106818	0.609798	0.541995	0.937404
APOM	2	-0.0863334	0.0226694	0.000140292	0.00293333	-0.0877898	0.025003	0.000447769	0.0186246	-0.0395888	0.0411172	0.335692	0.751409	-0.048201	0.0481225	-1.00163	0.316522	0.865901
APOM	3	0.057924	0.0867722	0.504434	0.813441	-0.0552552	0.088423	0.53205	0.890699	0.291065	0.145314	0.0452441	0.368254	-0.34632	0.170102	-2.03595	0.0417551	0.51264
APP	1	-0.010988	0.113573	0.922927	0.97699	-0.0825647	0.136153	0.544255	0.896329	0.197784	0.24291	0.415564	0.800985	-0.280349	0.278466	-1.00676	0.314049	0.864623
APP	2	0.0490329	0.0565873	0.386226	0.740787	0.0481058	0.0613837	0.433237	0.838913	-0.0268032	0.109425	0.806511	0.952177	0.074909	0.125466	0.597045	0.550477	0.939199
APP	3	-0.180227	0.216527	0.40522	0.754895	0.115883	0.216979	0.593299	0.910373	-0.911446	0.386606	0.0184437	0.248606	1.02733	0.443333	2.31729	0.0204882	0.400444
APPL2	1	0.0332978	0.161803	0.836955	0.950018	-0.0371692	0.196182	0.849733	0.982518	-0.00291129	0.333205	0.993029	0.999329	-0.0342579	0.386669	-0.0885974	0.929402	0.995072
APPL2	2	0.0125456	0.0806187	0.876337	0.962946	-0.0580508	0.0884466	0.511619	0.882385	0.120067	0.150077	0.423737	0.805322	-0.178118	0.174201	-1.02249	0.30655	0.857635
APPL2	3	0.296531	0.308475	0.336422	0.705184	0.512445	0.312608	0.101185	0.483	-0.864506	0.530464	0.103241	0.51333	1.37695	0.615724	2.23631	0.0253313	0.427594
APRT	1	0.0855097	0.0818144	0.295958	0.670899	0.0667877	0.0984331	0.497462	0.874873	0.202803	0.178141	0.255005	0.687067	-0.136015	0.203527	-0.668291	0.503948	0.929999
APRT	2	0.0239067	0.040765	0.557579	0.837044	-0.0214447	0.0443786	0.628947	0.924439	0.0684067	0.0802476	0.394018	0.791663	-0.0898514	0.0917013	-0.979826	0.327172	0.871752
APRT	3	0.250444	0.155976	0.108364	0.430721	0.427267	0.156821	0.00644813	0.110669	-0.446419	0.283654	0.115609	0.535781	0.873686	0.324118	2.69558	0.00702659	0.282017
ARAF	1	0.00217485	0.0973611	0.982179	0.995712	0.0431965	0.118626	0.715759	0.953849	0.0575022	0.202264	0.7762	0.943059	-0.0143057	0.234484	-0.0610094	0.951352	0.996293
ARAF	2	-0.0159697	0.0485103	0.742006	0.919363	-0.0386426	0.0534812	0.469972	0.859417	0.0429685	0.091106	0.637215	0.901013	-0.0816112	0.105643	-0.772515	0.439809	0.913054
ARAF	3	0.0379005	0.185621	0.838214	0.950998	0.165223	0.189041	0.382133	0.811624	-0.767887	0.321886	0.0170982	0.240096	0.93311	0.373292	2.49968	0.0124306	0.338723
AREG	1	0.0933126	0.0824521	0.257766	0.637488	0.114565	0.0854297	0.17993	0.617253	-0.178841	0.216103	0.407964	0.799642	0.293406	0.232377	1.26263	0.206722	0.800266
AREG	2	-0.0570937	0.0410814	0.164614	0.530716	0.0253018	0.0385179	0.511267	0.882385	-0.211616	0.0972923	0.0296847	0.313409	0.236918	0.104639	2.26413	0.0235659	0.415969
AREG	3	-0.426504	0.157174	0.00666155	0.0657603	-0.0387106	0.136153	0.776172	0.970721	-1.2277	0.343632	0.000357463	0.0232354	1.18899	0.369623	3.21678	0.00129639	0.222488
ARF6	1	0.275137	0.154794	0.0755103	0.351619	0.269312	0.185989	0.147643	0.568595	0.287133	0.325767	0.37815	0.784075	-0.017822	0.375121	-0.0475099	0.962107	0.996995
ARF6	2	0.0402584	0.0771319	0.601716	0.855891	-0.0440714	0.0838588	0.599215	0.912049	0.182227	0.146724	0.214321	0.649172	-0.226299	0.168998	-1.33906	0.180551	0.77859
ARF6	3	0.342954	0.295132	0.245234	0.62568	0.351271	0.296406	0.236001	0.687672	-0.430169	0.518801	0.407063	0.799355	0.78144	0.597504	1.30784	0.190927	0.785839
ARFIP1	1	0.08795	0.101145	0.38456	0.740293	0.0112078	0.122409	0.927049	0.992105	0.296473	0.211023	0.160118	0.595019	-0.285265	0.243956	-1.16933	0.24227	0.819905
ARFIP1	2	0.0705535	0.0503944	0.16152	0.525299	0.00268502	0.0551878	0.961197	0.994801	0.150822	0.0950465	0.112632	0.531683	-0.148137	0.109907	-1.34784	0.17771	0.775644
ARFIP1	3	0.0423262	0.192839	0.826271	0.947623	0.28124	0.195059	0.149379	0.570754	-0.427392	0.336076	0.203549	0.640813	0.708632	0.388581	1.82364	0.0682062	0.599394
ARG1	1	0.106498	0.0911684	0.242762	0.624016	0.242303	0.109097	0.0263702	0.249971	-0.0578988	0.200061	0.772286	0.942345	0.300201	0.227874	1.3174	0.187705	0.784631
ARG1	2	-0.0217848	0.0454262	0.631541	0.870147	-0.041002	0.0491945	0.404598	0.823954	-0.0154739	0.0901163	0.863674	0.967534	-0.025528	0.10267	-0.248643	0.803637	0.982296
ARG1	3	-0.295611	0.173809	0.0889978	0.386694	-0.150294	0.17389	0.387436	0.814013	-0.22662	0.318588	0.476924	0.832408	0.0763253	0.362955	0.210289	0.833442	0.98489
ARG2	1	0.109523	0.0648184	0.0911018	0.391642	0.0808081	0.0768376	0.29297	0.741337	0.194359	0.138611	0.160935	0.595284	-0.113551	0.158483	-0.716485	0.473692	0.92004
ARG2	2	0.0655452	0.032295	0.042412	0.24601	0.027286	0.0346427	0.430922	0.837204	0.00997201	0.0624509	0.873143	0.969565	0.017314	0.0714159	0.242439	0.80844	0.982737
ARG2	3	0.24305	0.123575	0.0492169	0.269437	0.198742	0.122443	0.104586	0.487432	0.146036	0.220784	0.508368	0.849212	0.0527065	0.252464	0.208769	0.834629	0.98489
ARHGAP1	1	-0.0916407	0.0763425	0.230002	0.610969	-0.131688	0.0917842	0.151381	0.574207	-0.0205311	0.16407	0.900422	0.976161	-0.111157	0.187998	-0.591268	0.554341	0.939199
ARHGAP1	2	-0.00628679	0.0380392	0.868732	0.960695	-0.0260087	0.0413834	0.529702	0.890173	0.0508679	0.0738995	0.491279	0.839116	-0.0768766	0.0846979	-0.907656	0.36406	0.889797
ARHGAP1	3	0.0173997	0.145554	0.904848	0.972543	0.16914	0.146275	0.247574	0.700464	-0.400929	0.261211	0.124891	0.549246	0.570069	0.299378	1.90418	0.0568873	0.56157
ARHGAP25	1	0.0313486	0.0989041	0.751278	0.921936	0.0526452	0.118181	0.655994	0.935146	0.035035	0.215382	0.870791	0.968761	0.0176102	0.245675	0.0716808	0.942856	0.995357
ARHGAP25	2	0.0361576	0.0492788	0.463119	0.793943	-0.01436	0.0532819	0.787542	0.972891	0.121472	0.096998	0.210529	0.645845	-0.135832	0.110669	-1.22737	0.219683	0.811652
ARHGAP25	3	0.219825	0.188558	0.243699	0.624181	0.498371	0.188285	0.00813375	0.128296	-0.773302	0.342786	0.0241289	0.281455	1.27167	0.391092	3.25159	0.00114761	0.221718
ARHGAP30	1	0.0398668	0.0562837	0.478756	0.799728	0.0702659	0.0666615	0.291872	0.740774	0.167217	0.112761	0.138172	0.570481	-0.096951	0.130992	-0.740131	0.459221	0.916085
ARHGAP30	2	-0.0301781	0.0280431	0.281881	0.659172	-0.0359312	0.0300537	0.231889	0.684252	-0.0339254	0.0508033	0.504313	0.846898	-0.00200584	0.0590271	-0.0339818	0.972892	0.997541
ARHGAP30	3	-0.0157792	0.107308	0.883097	0.96536	0.0640917	0.106237	0.546328	0.896979	-0.140722	0.179612	0.433394	0.811389	0.204813	0.208678	0.981478	0.326357	0.871212
ARHGAP45	1	0.0377111	0.118999	0.751321	0.921936	0.0125188	0.144343	0.930888	0.992352	-0.0525207	0.243937	0.829541	0.959778	0.0650395	0.283443	0.229462	0.81851	0.98401
ARHGAP45	2	0.0541028	0.0592906	0.361515	0.72537	0.00377844	0.0650766	0.953701	0.994483	0.138176	0.109858	0.208547	0.644736	-0.134398	0.127686	-1.05257	0.29254	0.849282
ARHGAP45	3	0.379656	0.22686	0.094239	0.397801	0.531677	0.229979	0.0208027	0.218455	-0.575089	0.388373	0.138749	0.57122	1.10677	0.451358	2.45208	0.0142034	0.342287
ARHGAP5	1	0.235738	0.110124	0.0323127	0.207489	0.191577	0.134823	0.155356	0.581428	0.549602	0.221798	0.0132557	0.213704	-0.358025	0.259561	-1.37935	0.167788	0.770343
ARHGAP5	2	0.122527	0.0548689	0.0255537	0.17652	0.0846569	0.0607848	0.163726	0.593967	0.089733	0.0999737	0.369471	0.778226	-0.00507617	0.117002	-0.0433852	0.965394	0.997112
ARHGAP5	3	0.0260908	0.209977	0.901114	0.970815	0.258846	0.214863	0.228343	0.679275	-0.178364	0.353482	0.613875	0.890968	0.43721	0.413662	1.05693	0.290546	0.847703
ARHGEF1	1	0.133708	0.133417	0.316267	0.689266	0.0830711	0.159814	0.603214	0.914847	0.24878	0.278163	0.371179	0.779059	-0.165709	0.320804	-0.516543	0.605475	0.945343
ARHGEF1	2	0.0694022	0.0664754	0.296484	0.671804	-0.0411893	0.0720515	0.56756	0.902086	0.303002	0.125217	0.0155724	0.231272	-0.344191	0.144467	-2.3825	0.0171957	0.376372
ARHGEF1	3	0.266508	0.254363	0.294767	0.66995	0.519417	0.254644	0.0413942	0.314802	-0.688577	0.442895	0.120092	0.541528	1.20799	0.510881	2.36453	0.0180529	0.38156
ARHGEF10	1	0.0893122	0.136659	0.513415	0.818156	0.135441	0.165674	0.41365	0.827115	0.0584686	0.281382	0.835403	0.960706	0.0769724	0.326533	0.235726	0.813645	0.983442
ARHGEF10	2	0.0946753	0.0680883	0.164399	0.530254	0.0535078	0.0746941	0.473784	0.862149	0.0992708	0.126737	0.433508	0.811473	-0.045763	0.14711	-0.31108	0.75574	0.972815
ARHGEF10	3	0.35358	0.260535	0.174755	0.545219	0.46184	0.263997	0.0802449	0.43023	-0.527451	0.448036	0.239165	0.674882	0.989291	0.520029	1.90238	0.057122	0.561989
ARHGEF12	1	0.109168	0.178559	0.540954	0.829779	0.0609573	0.216074	0.777861	0.971222	-0.0103942	0.377588	0.97804	0.997204	0.0713515	0.435041	0.164011	0.869723	0.98757
ARHGEF12	2	0.0780255	0.0889666	0.380486	0.737988	-0.04105	0.0974158	0.673478	0.939425	0.24196	0.170038	0.154821	0.59026	-0.28301	0.195966	-1.44418	0.148689	0.747474
ARHGEF12	3	0.106548	0.340429	0.754297	0.923745	0.38769	0.344325	0.260212	0.708942	-1.15755	0.601043	0.0541866	0.393131	1.54524	0.692685	2.2308	0.0256941	0.428013
ARHGEF5	1	0.0686963	0.106245	0.517909	0.819716	0.0415395	0.1272	0.743999	0.960351	0.0105629	0.226212	0.962759	0.993969	0.0309766	0.259522	0.11936	0.90499	0.993313
ARHGEF5	2	-0.0141885	0.0529374	0.788683	0.935403	0.00387341	0.0573478	0.946151	0.993658	0.00237088	0.101895	0.981438	0.997269	0.00150253	0.116925	0.0128505	0.989747	0.99938
ARHGEF5	3	-0.0659147	0.202561	0.744876	0.920149	0.206258	0.202702	0.308915	0.756595	-0.539583	0.360149	0.134155	0.563626	0.74584	0.413274	1.80471	0.0711198	0.606308
ARID3A	1	-0.0177989	0.0573323	0.756221	0.924073	-0.0038945	0.0695051	0.955317	0.994761	0.0594539	0.119848	0.619867	0.893836	-0.0633484	0.138544	-0.457244	0.647496	0.953404
ARID3A	2	-0.0187913	0.0285658	0.510657	0.81691	-0.0307993	0.0313349	0.325673	0.771037	0.026471	0.0539843	0.623916	0.895313	-0.0572703	0.0624194	-0.917508	0.358877	0.888864
ARID3A	3	0.0979553	0.109304	0.370169	0.730728	0.183107	0.110753	0.0982972	0.476859	-0.0603149	0.190865	0.752013	0.93706	0.243422	0.220671	1.1031	0.269985	0.832023
ARID4B	1	-0.0166033	0.0714316	0.816202	0.944219	0.0251847	0.0869457	0.772081	0.970317	0.0597168	0.151286	0.693064	0.917908	-0.0345321	0.174491	-0.197902	0.843121	0.98489
ARID4B	2	0.0109508	0.035591	0.758326	0.9249	0.00499236	0.0391993	0.898659	0.988903	0.0904007	0.0681315	0.184632	0.622457	-0.0854084	0.0786034	-1.08657	0.277225	0.837263
ARID4B	3	-0.132375	0.136183	0.331044	0.70133	-0.123935	0.138555	0.371084	0.803167	0.0454127	0.240932	0.850504	0.964104	-0.169347	0.277931	-0.609314	0.542316	0.937485
ARL13B	1	0.141573	0.100094	0.157258	0.518046	0.0158935	0.121057	0.895548	0.988903	0.362758	0.204028	0.0754829	0.457069	-0.346864	0.237238	-1.46209	0.143716	0.739312
ARL13B	2	0.104536	0.049869	0.0360766	0.223813	0.0682491	0.0545747	0.211118	0.661363	0.0691454	0.0919322	0.452014	0.820491	-0.000896317	0.106911	-0.00838379	0.993311	0.99964
ARL13B	3	0.147159	0.190838	0.440642	0.78172	0.382305	0.192889	0.0475026	0.338412	-0.460833	0.324968	0.156244	0.591642	0.843137	0.377903	2.2311	0.0256748	0.428013
ARL2BP	1	0.0735946	0.0579758	0.204312	0.582864	0.0547493	0.0705807	0.437942	0.840414	0.15247	0.119069	0.200436	0.637185	-0.0977206	0.138416	-0.705993	0.480193	0.922444
ARL2BP	2	0.037136	0.0288866	0.198604	0.576454	-0.000346498	0.0318219	0.991312	0.998294	0.099199	0.0536213	0.0643883	0.425181	-0.0995455	0.0623528	-1.59649	0.11038	0.690295
ARL2BP	3	0.0559739	0.110536	0.612591	0.861608	0.181749	0.11247	0.106126	0.488505	-0.299996	0.1896	0.11367	0.532497	0.481745	0.220449	2.18529	0.0288677	0.447378
ARMCX2	1	0.167987	0.0940314	0.0740326	0.34695	0.0771867	0.114524	0.50034	0.876684	0.217162	0.19667	0.269575	0.700189	-0.139976	0.227585	-0.615048	0.538523	0.937404
ARMCX2	2	0.016296	0.0468549	0.727997	0.912867	-0.0832518	0.0516284	0.106875	0.490057	0.206736	0.0885411	0.0195969	0.254216	-0.289988	0.102494	-2.82932	0.00466471	0.253587
ARMCX2	3	-0.0947961	0.179286	0.59699	0.853117	0.115823	0.18251	0.525695	0.888164	-0.388045	0.313192	0.215417	0.649629	0.503868	0.36249	1.39002	0.164523	0.765922
ARNT	1	-0.0398684	0.061668	0.517962	0.819716	-0.0791861	0.0738519	0.283639	0.733887	-0.0238203	0.126092	0.850171	0.964104	-0.0553658	0.146128	-0.378886	0.704772	0.966349
ARNT	2	-0.0167604	0.0307263	0.585434	0.84727	-0.0501953	0.0332943	0.131677	0.539258	0.0128293	0.0567968	0.821306	0.957072	-0.0630246	0.0658361	-0.957295	0.338418	0.87965
ARNT	3	-0.0369372	0.117573	0.753399	0.923498	0.0272399	0.117698	0.816978	0.976963	0.0271619	0.200806	0.89241	0.974132	7.79491e-05	0.232757	0.000334894	0.999733	0.999986
ARNTL	1	0.111987	0.0754404	0.137706	0.484764	0.138824	0.0886462	0.117363	0.512035	-0.112413	0.16443	0.494235	0.840037	0.251237	0.186803	1.34493	0.178648	0.776924
ARNTL	2	0.0679995	0.0375875	0.0704497	0.336661	0.0631515	0.0399658	0.114101	0.504228	0.0863785	0.0740577	0.243535	0.6782	-0.023227	0.0841534	-0.276008	0.782542	0.978568
ARNTL	3	-0.118394	0.143834	0.410445	0.759544	-0.0359563	0.141283	0.799115	0.973722	-0.561207	0.261725	0.0320724	0.323724	0.525251	0.297424	1.766	0.077396	0.628746
ARSA	1	0.0275701	0.0743977	0.710956	0.904698	-0.0631789	0.0896569	0.481027	0.86656	0.127489	0.154347	0.408862	0.799642	-0.190667	0.178498	-1.06818	0.28544	0.843758
ARSA	2	0.152542	0.0370538	3.85692e-05	0.000976386	0.0861131	0.0404148	0.0331312	0.281339	0.204471	0.0694546	0.00325922	0.102128	-0.118358	0.0803573	-1.4729	0.140779	0.73488
ARSA	3	-0.00977965	0.141842	0.945032	0.984472	0.0043425	0.142883	0.975755	0.996823	-0.440307	0.245725	0.07323	0.452146	0.44465	0.284247	1.56431	0.117746	0.698462
ARSB	1	0.0968666	0.0928984	0.297092	0.672167	0.0732295	0.11121	0.510242	0.881684	0.207442	0.199524	0.298549	0.723651	-0.134212	0.228424	-0.587558	0.556829	0.939199
ARSB	2	0.031504	0.0462876	0.496124	0.809247	0.0146451	0.0501394	0.770225	0.970006	0.0119592	0.0898854	0.894161	0.974576	0.00268589	0.102924	0.0260958	0.979181	0.998753
ARSB	3	0.0168916	0.177118	0.924023	0.977355	0.298236	0.17721	0.0924098	0.464193	-0.869589	0.317493	0.00619144	0.147987	1.16783	0.3636	3.21184	0.00131888	0.222488
ART3	1	-0.233835	0.0558919	2.87981e-05	0.00077735	-0.171411	0.0679757	0.0116934	0.154536	-0.400176	0.112039	0.000358773	0.0232354	0.228765	0.131047	1.74567	0.0808684	0.634782
ART3	2	-0.0214987	0.0278597	0.440315	0.78172	-0.00261043	0.0306546	0.932139	0.992352	-0.00804645	0.0505472	0.87353	0.969565	0.00543602	0.0591162	0.0919549	0.926734	0.995072
ART3	3	-0.10066	0.106602	0.345048	0.713007	-0.18138	0.108344	0.094135	0.466791	0.06076	0.178708	0.733878	0.930842	-0.24214	0.208986	-1.15864	0.246602	0.820518
ART5	1	0.0840512	0.0921864	0.361909	0.72537	-0.0259371	0.113066	0.818563	0.977495	0.359456	0.187847	0.0557479	0.397306	-0.385393	0.219249	-1.75779	0.0787839	0.628746
ART5	2	-0.00120478	0.0459331	0.979075	0.994406	0.00335055	0.0509753	0.947595	0.994194	-0.0874718	0.0846413	0.30146	0.725889	0.0908224	0.098806	0.919199	0.357992	0.888362
ART5	3	0.00920892	0.175759	0.958214	0.988336	-0.0415996	0.180185	0.817418	0.977174	0.129169	0.299283	0.666059	0.909221	-0.170769	0.349338	-0.488836	0.624958	0.949779
ARTN	1	0.0990245	0.0736826	0.178984	0.550067	0.0885376	0.0876086	0.312227	0.759105	-0.080774	0.161273	0.616502	0.892454	0.169312	0.183532	0.922516	0.356259	0.887972
ARTN	2	0.00967413	0.0367141	0.792169	0.935403	0.0015987	0.0394997	0.967716	0.996616	0.00362248	0.0726459	0.960233	0.993172	-0.00202379	0.0826901	-0.0244743	0.980474	0.998753
ARTN	3	0.0962503	0.140482	0.493262	0.807119	0.0287285	0.139621	0.836982	0.980947	0.0545976	0.256839	0.831669	0.960026	-0.0258691	0.292336	-0.0884909	0.929486	0.995072
ASAH1	1	0.0810966	0.0673344	0.228454	0.610026	-0.0107941	0.0809406	0.893912	0.988649	0.234737	0.143205	0.101258	0.510098	-0.245531	0.164496	-1.49262	0.135537	0.727644
ASAH1	2	0.0521191	0.0335488	0.120312	0.454054	0.0272324	0.036491	0.455515	0.851304	0.0440326	0.0645233	0.495007	0.840043	-0.0168002	0.0741272	-0.226641	0.820703	0.984436
ASAH1	3	0.0824357	0.128378	0.520795	0.821464	0.107922	0.128986	0.402781	0.823081	-0.227062	0.228108	0.319595	0.740597	0.334984	0.26205	1.27832	0.201138	0.791814
ASAH2	1	0.0501157	0.0891737	0.574122	0.841876	0.0141794	0.104562	0.892134	0.988649	0.0863675	0.180362	0.632068	0.898581	-0.072188	0.20848	-0.346259	0.729148	0.969405
ASAH2	2	0.0615942	0.0444294	0.165658	0.532364	0.0777452	0.0471364	0.0990983	0.478818	0.145417	0.0812121	0.0734369	0.452327	-0.0676714	0.0939002	-0.720674	0.47111	0.918795
ASAH2	3	-0.235469	0.170005	0.166047	0.533322	-0.194512	0.166625	0.243084	0.696878	-0.00672631	0.287242	0.981319	0.997269	-0.187786	0.332071	-0.565499	0.571734	0.940383
ASGR1	1	0.0898709	0.0533633	0.0921708	0.393316	0.0811035	0.0639123	0.204472	0.651901	0.0377909	0.108117	0.726705	0.929292	0.0433126	0.125595	0.344858	0.730201	0.969656
ASGR1	2	0.132388	0.0265743	6.3496e-07	2.88771e-05	0.0834744	0.0288066	0.00376517	0.0776144	0.191586	0.0486065	8.23399e-05	0.00898265	-0.108111	0.0565014	-1.91342	0.0556938	0.555937
ASGR1	3	-0.150276	0.10174	0.139676	0.488637	-0.142247	0.101851	0.162554	0.593089	-0.0569621	0.172181	0.740793	0.934224	-0.0852852	0.20005	-0.42632	0.669875	0.96058
ASGR2	1	0.0453838	0.0381108	0.233731	0.615433	0.0141761	0.0463564	0.759756	0.965272	0.0983925	0.0758897	0.194871	0.631857	-0.0842164	0.0889278	-0.94702	0.343629	0.880471
ASGR2	2	0.0227825	0.0189888	0.230237	0.611175	0.0227072	0.0208987	0.277262	0.728107	0.00491771	0.0341909	0.885641	0.972453	0.0177895	0.0400721	0.443938	0.657087	0.955585
ASGR2	3	-0.0212451	0.0726617	0.769996	0.929722	-0.0394531	0.0738743	0.593312	0.910373	-0.0900157	0.120874	0.456493	0.823559	0.0505626	0.141661	0.356926	0.721148	0.967954
ASPN	1	-0.0447082	0.0401849	0.265909	0.644994	-0.0588977	0.0499828	0.238676	0.69211	-0.0099477	0.08268	0.904239	0.978042	-0.04895	0.096614	-0.506656	0.612396	0.946784
ASPN	2	-0.00768302	0.0200228	0.701194	0.901066	-0.0265063	0.0225346	0.239518	0.69211	-0.00349935	0.0372424	0.925144	0.983534	-0.023007	0.0435293	-0.528539	0.597125	0.943872
ASPN	3	0.0553101	0.0766148	0.47035	0.797907	0.0792087	0.0796555	0.320052	0.764814	0.0866546	0.131664	0.51048	0.849212	-0.00744588	0.153884	-0.0483863	0.961408	0.996801
ASPSCR1	1	0.0801579	0.101026	0.42753	0.773231	0.0465246	0.121837	0.702573	0.949437	0.326808	0.211154	0.121768	0.544061	-0.280284	0.243783	-1.14972	0.250258	0.82469
ASPSCR1	2	0.0234283	0.0503369	0.641628	0.875375	-0.0389869	0.0549292	0.477863	0.864993	0.145357	0.0951129	0.126527	0.551193	-0.184344	0.109835	-1.67838	0.0932737	0.659119
ASPSCR1	3	0.239367	0.192604	0.213958	0.593748	0.357847	0.194138	0.0653151	0.390874	-0.116446	0.336366	0.729219	0.930371	0.474294	0.388371	1.22124	0.221995	0.81167
ASRGL1	1	0.13792	0.147471	0.349678	0.716223	0.116244	0.177372	0.512243	0.882661	0.253078	0.310026	0.414371	0.800185	-0.136834	0.35718	-0.383095	0.701649	0.966349
ASRGL1	2	0.00406828	0.0734793	0.955847	0.98727	-0.0800786	0.0799659	0.316649	0.761761	0.233754	0.139611	0.0941458	0.496252	-0.313832	0.16089	-1.9506	0.0511052	0.541539
ASRGL1	3	0.180629	0.28116	0.520593	0.821464	0.361707	0.282652	0.200679	0.646866	-0.764748	0.493621	0.121398	0.54364	1.12645	0.568818	1.98034	0.0476649	0.528356
ASS1	1	0.170123	0.113804	0.134961	0.479459	0.1276	0.136066	0.348378	0.78683	-0.0837352	0.241423	0.728729	0.930371	0.211335	0.277126	0.762594	0.445705	0.913382
ASS1	2	0.0482252	0.0567052	0.395083	0.74651	-0.0247231	0.0613469	0.686951	0.944329	0.153679	0.108721	0.15758	0.592981	-0.178402	0.124834	-1.42911	0.152972	0.752301
ASS1	3	-0.249334	0.216975	0.250513	0.631034	-0.346647	0.216825	0.109904	0.49673	-0.0334862	0.384479	0.9306	0.985173	-0.313161	0.441404	-0.709465	0.478036	0.92169
ATF2	1	0.141337	0.116238	0.224027	0.605838	0.233803	0.13906	0.0927291	0.464505	0.136447	0.256305	0.594504	0.882898	0.0973554	0.291599	0.333868	0.73848	0.970923
ATF2	2	-0.050033	0.0579171	0.387668	0.741412	-0.0459213	0.0627007	0.463945	0.856383	0.00316104	0.115454	0.978159	0.997204	-0.0490824	0.131381	-0.373587	0.708711	0.966349
ATF2	3	0.220211	0.221614	0.320395	0.694388	0.470254	0.221595	0.033847	0.284199	0.0576177	0.408188	0.887755	0.972453	0.412636	0.464459	0.888424	0.374313	0.892862
ATF4	1	0.0500948	0.048644	0.303104	0.676567	0.089407	0.0589382	0.129302	0.534969	-0.0696645	0.101969	0.494525	0.840037	0.159071	0.117777	1.35062	0.176818	0.775644
ATF4	2	0.0613074	0.0242339	0.0114195	0.0982848	0.051044	0.0265706	0.0547458	0.361997	0.0410746	0.045929	0.371212	0.779059	0.00996941	0.053061	0.187886	0.850966	0.985594
ATF4	3	-0.123297	0.0927395	0.1837	0.556551	0.041016	0.0939339	0.662375	0.936368	-0.506072	0.162201	0.00182124	0.0710681	0.547088	0.187437	2.91878	0.00351405	0.250501
ATG16L1	1	0.136431	0.124932	0.274826	0.652499	0.157751	0.149209	0.290421	0.740392	0.134478	0.265725	0.61283	0.890215	0.0232731	0.304751	0.0763677	0.939127	0.995072
ATG16L1	2	0.0612432	0.062248	0.325197	0.697658	-0.0423094	0.0672725	0.52941	0.889835	0.245621	0.119634	0.0401271	0.351416	-0.28793	0.137251	-2.09784	0.0359193	0.483803
ATG16L1	3	0.156026	0.23819	0.512443	0.817897	0.346219	0.237775	0.145397	0.566088	-0.592865	0.423085	0.161206	0.595284	0.939084	0.485323	1.93497	0.0529942	0.550386
ATG4A	1	0.131829	0.10108	0.192178	0.569962	0.12408	0.122046	0.309331	0.757007	0.136523	0.213141	0.521867	0.85294	-0.0124424	0.24561	-0.0506591	0.959597	0.996508
ATG4A	2	-0.0168541	0.0503654	0.737903	0.917158	-0.0505016	0.0550244	0.35874	0.796816	0.0842198	0.096003	0.380397	0.784786	-0.134721	0.110654	-1.2175	0.223413	0.812641
ATG4A	3	0.0219362	0.19272	0.909378	0.973509	0.253724	0.194491	0.192069	0.635783	-0.328674	0.339412	0.332923	0.750328	0.582398	0.391187	1.48879	0.136541	0.727721
ATOX1	1	0.160613	0.122745	0.190717	0.567623	0.138831	0.145626	0.340438	0.779744	0.297825	0.272637	0.274729	0.704482	-0.158994	0.309092	-0.514391	0.606979	0.946085
ATOX1	2	0.0656994	0.0611591	0.282729	0.659537	0.0398597	0.0656566	0.543801	0.896329	0.0761338	0.122819	0.535368	0.859591	-0.0362742	0.139267	-0.260465	0.794505	0.980473
ATOX1	3	0.18304	0.234024	0.434139	0.778004	0.407887	0.232054	0.078819	0.426306	-1.07357	0.433916	0.0133972	0.214491	1.48145	0.492069	3.01066	0.00260678	0.23008
ATP1B1	1	0.0355043	0.0706646	0.615368	0.862504	-0.0536201	0.0843986	0.525232	0.887896	0.224866	0.153196	0.142227	0.575898	-0.278486	0.174906	-1.59221	0.111338	0.690295
ATP1B1	2	-0.0267899	0.0352086	0.446731	0.784911	-0.0371912	0.03805	0.328375	0.772539	0.0879442	0.0690101	0.202607	0.640098	-0.125135	0.0788048	-1.58792	0.112305	0.690295
ATP1B1	3	0.031804	0.134725	0.813383	0.942906	0.00310903	0.134502	0.981559	0.997318	0.228506	0.244009	0.349089	0.760795	-0.225397	0.278624	-0.808967	0.418534	0.902817
ATP1B2	1	0.00464344	0.0458307	0.9193	0.976887	0.0043755	0.0563781	0.93814	0.992918	0.0171755	0.0888165	0.84667	0.963128	-0.0128	0.105199	-0.121674	0.903157	0.992768
ATP1B2	2	0.0192493	0.0228349	0.399251	0.749631	0.0361392	0.0254158	0.155075	0.581358	0.0260244	0.0400045	0.515383	0.850615	0.0101148	0.0473954	0.213413	0.831005	0.98489
ATP1B2	3	-0.0718601	0.087376	0.410845	0.759563	0.0215769	0.0898458	0.810214	0.97676	-0.0511947	0.141442	0.717409	0.926838	0.0727716	0.167565	0.434289	0.664079	0.959873
ATP1B3	1	0.0759078	0.057525	0.186996	0.562142	-0.00170206	0.06778	0.979966	0.997201	0.104219	0.122809	0.396141	0.792709	-0.105921	0.140272	-0.755112	0.450182	0.913382
ATP1B3	2	0.0336583	0.0286623	0.240285	0.622858	0.02277	0.0305577	0.456197	0.851744	-0.0108713	0.055323	0.844224	0.962945	0.0336413	0.0632013	0.532288	0.594527	0.943565
ATP1B3	3	-0.0414793	0.109677	0.70529	0.902706	-0.103972	0.108012	0.335771	0.777128	0.0355025	0.195595	0.855976	0.965322	-0.139474	0.223437	-0.624222	0.532482	0.936535
ATP1B4	1	0.00311671	0.061414	0.959526	0.989083	0.0208124	0.0738931	0.778212	0.971222	-0.130934	0.13218	0.321952	0.741997	0.151747	0.151432	1.00208	0.316306	0.865901
ATP1B4	2	0.0124844	0.0305996	0.683282	0.894395	-0.00246574	0.0333145	0.941001	0.993008	0.00163115	0.0595463	0.978148	0.997204	-0.00409689	0.0682321	-0.0600434	0.952121	0.996508
ATP1B4	3	-0.00868462	0.117087	0.940874	0.983388	0.0121847	0.117759	0.917591	0.991244	0.0695557	0.210524	0.74112	0.934227	-0.057371	0.241221	-0.237836	0.812008	0.983358
ATP2B4	1	0.0568927	0.0915811	0.534457	0.827053	-0.00726414	0.10861	0.946676	0.99387	0.295276	0.186853	0.114127	0.532503	-0.30254	0.216125	-1.39983	0.161563	0.761774
ATP2B4	2	0.0203477	0.0456308	0.65566	0.881802	0.0144936	0.0489665	0.767242	0.968415	-0.0046032	0.0841923	0.9564	0.991609	0.0190968	0.0973964	0.196073	0.844553	0.98489
ATP2B4	3	-0.180964	0.174599	0.300001	0.675319	-0.198501	0.173076	0.251445	0.702894	0.306548	0.297623	0.303078	0.727819	-0.505049	0.344289	-1.46693	0.142394	0.738704
ATP5F1D	1	0.117308	0.0744261	0.115003	0.443617	0.11688	0.0914255	0.201127	0.647448	0.0865183	0.161732	0.592716	0.882055	0.0303617	0.185785	0.163424	0.870185	0.98757
ATP5F1D	2	-0.0166837	0.0370851	0.652804	0.880958	0.0112705	0.0412216	0.784541	0.972071	-0.158303	0.0728101	0.0297497	0.313409	0.169573	0.0836692	2.02671	0.0426919	0.512732
ATP5F1D	3	0.230885	0.141895	0.103719	0.420309	0.221983	0.145694	0.12763	0.532709	0.382178	0.257502	0.137842	0.569695	-0.160195	0.295862	-0.541451	0.588197	0.942681
ATP5IF1	1	0.274508	0.189351	0.147148	0.501565	0.169416	0.22929	0.459999	0.854629	0.530051	0.400986	0.186288	0.623415	-0.360635	0.461913	-0.780742	0.434954	0.911719
ATP5IF1	2	0.095678	0.094347	0.310544	0.683199	0.00199843	0.103377	0.984577	0.997318	0.199451	0.180632	0.26958	0.700189	-0.197453	0.208122	-0.948735	0.342756	0.879932
ATP5IF1	3	0.0145368	0.36102	0.967881	0.991163	0.470602	0.365388	0.197787	0.643256	-1.23905	0.638423	0.0523524	0.388999	1.70966	0.735589	2.3242	0.0201149	0.399459
ATP5PO	1	0.0818583	0.069436	0.238451	0.620634	0.157738	0.0839375	0.0602364	0.375289	0.0826351	0.151132	0.584565	0.880079	0.0751032	0.172877	0.434431	0.663975	0.959873
ATP5PO	2	-0.00745156	0.0345978	0.829476	0.947882	-0.0203108	0.037848	0.591525	0.909224	0.0834138	0.0680657	0.220463	0.655658	-0.103725	0.0778807	-1.33184	0.182913	0.781677
ATP5PO	3	-0.0754173	0.132385	0.5689	0.841283	-0.059946	0.133784	0.654102	0.934615	-0.0818332	0.240689	0.733877	0.930842	0.0218871	0.275371	0.0794824	0.936649	0.995072
ATP6AP2	1	0.000443008	0.0690743	0.994883	0.998639	-0.0341651	0.0802824	0.670435	0.938224	0.10687	0.146233	0.464934	0.827014	-0.141035	0.166822	-0.845424	0.397874	0.899231
ATP6AP2	2	-0.0168115	0.0344163	0.625218	0.866941	-0.0177197	0.036195	0.624453	0.922939	-0.0166021	0.0658732	0.80103	0.950575	-0.00111756	0.0751622	-0.0148686	0.988137	0.99938
ATP6AP2	3	-0.0439206	0.131692	0.738752	0.917494	-0.0393401	0.127941	0.758479	0.965158	0.0702643	0.232895	0.762896	0.940085	-0.109604	0.265723	-0.412476	0.679991	0.963941
ATP6V1D	1	0.103685	0.0439915	0.0184358	0.13866	0.0542714	0.0526047	0.30224	0.751697	0.245893	0.0916724	0.00734188	0.158815	-0.191622	0.105693	-1.813	0.0698322	0.602806
ATP6V1D	2	-0.00970599	0.0219217	0.657947	0.883358	-0.0144029	0.0237173	0.543682	0.896329	-0.0126969	0.0413297	0.7587	0.939845	-0.00170599	0.0476514	-0.0358016	0.971441	0.997294
ATP6V1D	3	-0.010116	0.0838822	0.904011	0.972399	0.125475	0.0838284	0.134471	0.544951	-0.146693	0.146105	0.315427	0.737762	0.272168	0.168445	1.61576	0.106146	0.684528
ATP6V1F	1	0.0951644	0.110632	0.389694	0.742377	0.0156538	0.133963	0.90698	0.989709	0.225143	0.235707	0.339544	0.753539	-0.209489	0.271116	-0.772693	0.439704	0.913042
ATP6V1F	2	0.0544058	0.0551223	0.323653	0.696042	0.0740453	0.0603929	0.2202	0.669567	0.159823	0.106154	0.132254	0.559865	-0.0857777	0.122131	-0.702343	0.482466	0.923346
ATP6V1F	3	0.0222498	0.210926	0.915991	0.975232	0.3096	0.213469	0.146993	0.567976	-0.646627	0.375275	0.0849524	0.476451	0.956226	0.431741	2.21482	0.0267726	0.436092
ATP6V1G1	1	0.139191	0.105111	0.185442	0.55897	0.0737343	0.12702	0.561592	0.901018	0.24237	0.223755	0.278789	0.707291	-0.168635	0.257295	-0.655417	0.512199	0.932615
ATP6V1G1	2	0.0364464	0.0523734	0.486503	0.803827	-0.011245	0.0572673	0.844332	0.980947	0.0932214	0.100792	0.355081	0.767023	-0.104466	0.115925	-0.901154	0.367506	0.889797
ATP6V1G1	3	0.111278	0.200404	0.578717	0.843502	0.407072	0.202392	0.0443157	0.326486	-0.783085	0.356175	0.0279638	0.301567	1.19016	0.409662	2.90522	0.00367	0.250501
ATP6V1G2	1	0.0597343	0.141619	0.673178	0.890483	0.0686689	0.174663	0.694215	0.946148	0.321366	0.287374	0.263513	0.694486	-0.252697	0.33629	-0.751426	0.452397	0.914402
ATP6V1G2	2	-0.0242937	0.0705622	0.730633	0.914406	-0.0585298	0.0787448	0.457324	0.85199	0.129486	0.129449	0.317231	0.739193	-0.188016	0.151518	-1.24088	0.214649	0.806907
ATP6V1G2	3	0.562198	0.269973	0.0373163	0.228113	0.722798	0.278272	0.00940331	0.137727	0.252075	0.457707	0.581847	0.878975	0.470723	0.53566	0.878773	0.379525	0.895462
ATRAID	1	0.000872299	0.0421444	0.983487	0.996069	-0.00254291	0.0521934	0.961143	0.994801	0.0355288	0.0820602	0.665067	0.909221	-0.0380717	0.0972524	-0.391473	0.695448	0.965738
ATRAID	2	0.0197428	0.0209981	0.347116	0.714426	0.027835	0.0235299	0.236847	0.68931	0.0267933	0.0369616	0.468558	0.829397	0.00104161	0.0438157	0.0237725	0.981034	0.998753
ATRAID	3	0.1173	0.0803452	0.144318	0.495824	0.045835	0.083176	0.581603	0.907898	0.135055	0.130669	0.301403	0.725889	-0.0892201	0.154896	-0.576001	0.564615	0.939199
ATRN	1	0.0180478	0.0246793	0.464608	0.795318	-0.0411853	0.0295986	0.164112	0.593967	0.0532529	0.0502265	0.289094	0.715599	-0.0944382	0.0582991	-1.61989	0.105256	0.683082
ATRN	2	0.0139775	0.0122963	0.255667	0.635962	-0.000103168	0.0133455	0.993832	0.998294	0.014843	0.022626	0.511852	0.849533	-0.0149462	0.0262686	-0.568975	0.569373	0.940176
ATRN	3	-0.0576949	0.0470507	0.220127	0.600571	-0.0395154	0.0471717	0.40222	0.8227	-0.0991427	0.0799834	0.215218	0.649629	0.0596273	0.0928575	0.642138	0.520784	0.934564
ATXN10	1	0.0988147	0.119985	0.410201	0.759214	0.0633377	0.143933	0.65991	0.936304	0.197334	0.258912	0.446007	0.817715	-0.133996	0.29623	-0.452337	0.651026	0.954249
ATXN10	2	0.00576923	0.0597841	0.923124	0.977041	-0.0580459	0.0648903	0.37106	0.803167	0.0881325	0.116625	0.449877	0.819284	-0.146178	0.133462	-1.09528	0.273393	0.836056
ATXN10	3	0.121886	0.228758	0.594166	0.852623	0.2372	0.229368	0.30109	0.750307	-0.684872	0.412214	0.0967025	0.50117	0.922071	0.471731	1.95465	0.050624	0.537414
ATXN2	1	-0.0860666	0.162158	0.595592	0.853098	-0.194946	0.191812	0.309487	0.757007	-0.34235	0.355517	0.335625	0.751409	0.147403	0.403961	0.364895	0.71519	0.966716
ATXN2	2	0.094249	0.0807936	0.24341	0.624181	0.00667969	0.0864814	0.938435	0.992918	0.166996	0.160136	0.297087	0.722203	-0.160316	0.181996	-0.880876	0.378385	0.895462
ATXN2	3	-0.247198	0.309156	0.423958	0.771228	0.161315	0.305687	0.597708	0.911445	-1.40509	0.565802	0.013056	0.212361	1.5664	0.643099	2.43571	0.0148627	0.353006
ATXN2L	1	-0.0716441	0.0708371	0.31184	0.684339	-0.0933266	0.0837085	0.264915	0.714811	0.00183477	0.160787	0.990896	0.998515	-0.0951614	0.181272	-0.524965	0.599607	0.944327
ATXN2L	2	0.0711537	0.0352922	0.0437993	0.250961	0.0465473	0.0377393	0.217453	0.667145	0.1044	0.0724058	0.149417	0.584544	-0.0578527	0.0816508	-0.708538	0.478611	0.922434
ATXN2L	3	0.0667285	0.135055	0.621253	0.86542	0.105719	0.133404	0.428099	0.834354	-0.040751	0.256057	0.873561	0.969565	0.14647	0.288725	0.507301	0.611944	0.946784
ATXN3	1	0.11676	0.093867	0.213555	0.593586	0.174577	0.113411	0.12375	0.524046	0.165225	0.195764	0.398719	0.794597	0.00935221	0.226243	0.0413371	0.967027	0.997112
ATXN3	2	0.0245818	0.046771	0.599188	0.854583	-0.00276202	0.0511362	0.956926	0.994801	0.0939931	0.0881752	0.286497	0.713868	-0.0967551	0.10193	-0.949229	0.342504	0.879932
ATXN3	3	0.0762173	0.178966	0.670203	0.888982	0.270005	0.180737	0.135225	0.546806	-0.371794	0.311733	0.233071	0.671156	0.641798	0.360338	1.7811	0.0748959	0.62128
AXIN1	1	0.115146	0.163084	0.48016	0.800244	0.0382775	0.196606	0.845638	0.981316	0.0451539	0.343316	0.895368	0.97468	-0.00687645	0.395626	-0.0173812	0.986133	0.99938
AXIN1	2	0.0461324	0.0812573	0.570223	0.841405	-0.0296949	0.0886389	0.737623	0.958949	0.193714	0.154613	0.210317	0.645845	-0.223409	0.178219	-1.25356	0.210001	0.802908
AXIN1	3	-0.0763937	0.310927	0.805919	0.940642	0.285176	0.313307	0.36273	0.799231	-1.43002	0.546274	0.0088841	0.174988	1.7152	0.629744	2.72364	0.00645665	0.279402
AXL	1	-0.0925582	0.0464294	0.0462169	0.259329	-0.0596721	0.055317	0.28073	0.731587	-0.25984	0.0933681	0.00541194	0.137388	0.200167	0.108525	1.84444	0.0651185	0.588073
AXL	2	0.0413721	0.023134	0.0737318	0.345857	0.06721	0.0249332	0.00703595	0.116647	0.00274759	0.0420975	0.947965	0.989006	0.0644624	0.0489272	1.31752	0.187665	0.784631
AXL	3	0.180673	0.0885184	0.041256	0.241342	0.157167	0.0881477	0.074611	0.416255	0.184762	0.148808	0.214451	0.649186	-0.0275944	0.172956	-0.159546	0.873239	0.988166
AZI2	1	0.0051787	0.0824325	0.949908	0.98571	0.0367698	0.0986732	0.709421	0.952414	-0.128761	0.172289	0.454891	0.823044	0.165531	0.198544	0.833725	0.404436	0.9005
AZI2	2	0.00241144	0.0410723	0.953182	0.985954	-0.015048	0.0444865	0.735174	0.957832	0.0452796	0.0776078	0.55963	0.868057	-0.0603275	0.0894541	-0.674397	0.500059	0.929204
AZI2	3	0.0725262	0.157159	0.644457	0.876882	0.194229	0.15724	0.216764	0.666654	-0.394943	0.274324	0.150032	0.584544	0.589172	0.316193	1.86333	0.0624155	0.579438
AZU1	1	0.0913074	0.132691	0.491384	0.805964	0.0992878	0.159103	0.532609	0.891081	0.0940192	0.286374	0.742695	0.934363	0.0052686	0.327604	0.0160823	0.987169	0.99938
AZU1	2	0.0183144	0.0661143	0.781775	0.934463	-0.023148	0.071732	0.746927	0.961988	0.211413	0.128953	0.101197	0.510041	-0.234561	0.147561	-1.58958	0.111929	0.690295
AZU1	3	-0.31869	0.252972	0.207762	0.587465	0.0127318	0.253556	0.959953	0.994801	-1.05672	0.45576	0.0204676	0.259182	1.06945	0.521544	2.05055	0.0403105	0.505702
B2M	1	0.104166	0.0491879	0.0342108	0.214808	-0.00130821	0.0612295	0.982954	0.997318	0.21023	0.100132	0.0358331	0.338474	-0.211538	0.117369	-1.80234	0.0714927	0.607069
B2M	2	0.0633375	0.0245068	0.00975905	0.0877414	0.0430893	0.0276023	0.118532	0.51502	0.0543555	0.0451202	0.228397	0.665363	-0.0112662	0.0528935	-0.212997	0.831329	0.98489
B2M	3	-0.00403887	0.0937883	0.965651	0.990215	0.00650802	0.0975772	0.946825	0.993936	-0.272177	0.159494	0.0879914	0.482754	0.278685	0.186975	1.4905	0.136094	0.727721
B3GAT3	1	0.0220166	0.0291594	0.45023	0.786943	-0.00412841	0.0350246	0.906171	0.989659	0.055484	0.0609669	0.362842	0.773502	-0.0596124	0.0703114	-0.847834	0.39653	0.898321
B3GAT3	2	0.0148679	0.0145286	0.30615	0.678967	0.0210554	0.0157896	0.182394	0.620881	0.00322396	0.0274647	0.90656	0.97861	0.0178314	0.03168	0.56286	0.57353	0.940383
B3GAT3	3	-0.0361959	0.0555933	0.514999	0.818706	-0.0242892	0.0558159	0.66345	0.936368	-0.00378523	0.097102	0.968907	0.995689	-0.020504	0.112001	-0.18307	0.854743	0.986742
B3GNT7	1	-0.00821856	0.0523387	0.875225	0.962427	-0.0802608	0.0617015	0.193355	0.637524	-0.104146	0.110731	0.347001	0.758504	0.0238852	0.126761	0.188427	0.850542	0.985594
B3GNT7	2	0.0219631	0.0260775	0.399671	0.749817	0.0220696	0.0278191	0.427604	0.834064	-0.0457981	0.0498778	0.358566	0.770994	0.0678677	0.0571113	1.18834	0.234699	0.815269
B3GNT7	3	0.0262399	0.099785	0.792581	0.935403	-0.0240264	0.0983361	0.806979	0.97578	-0.113952	0.176353	0.518215	0.851592	0.0899251	0.201917	0.445358	0.656061	0.954885
B4GALT1	1	0.0802151	0.0465644	0.0849632	0.375844	0.0651669	0.0564572	0.248412	0.700949	0.0539755	0.0930905	0.562071	0.86875	0.0111915	0.108873	0.102794	0.918126	0.995072
B4GALT1	2	0.0693304	0.0231975	0.00280497	0.0344014	0.0702542	0.025447	0.00577451	0.103358	0.0685892	0.0419194	0.101873	0.510521	0.00166491	0.0490386	0.0339511	0.972916	0.997541
B4GALT1	3	0.094364	0.0887803	0.287842	0.663726	0.171085	0.0899635	0.057232	0.367341	0.0027531	0.148256	0.985185	0.997269	0.168332	0.173417	0.970679	0.331708	0.874686
B4GAT1	1	-0.0527683	0.0414818	0.203358	0.582257	-0.110394	0.0498179	0.0267136	0.252574	-0.0169337	0.0857159	0.843403	0.962571	-0.0934603	0.0991415	-0.942696	0.345837	0.882304
B4GAT1	2	-0.0722598	0.0206631	0.00047144	0.0081875	-0.0567029	0.0224589	0.0115911	0.154262	-0.0863956	0.0385858	0.0252074	0.288848	0.0296928	0.044646	0.665071	0.506005	0.930715
B4GAT1	3	-0.308677	0.0790601	9.47878e-05	0.00210624	-0.344723	0.0793458	1.4069e-05	0.00132612	-0.0995998	0.136497	0.465626	0.827843	-0.245123	0.157884	-1.55255	0.12053	0.701598
BABAM1	1	0.013184	0.0412735	0.749403	0.921711	-0.0658917	0.0498979	0.186683	0.626742	0.10939	0.0834733	0.19011	0.62632	-0.175282	0.0972502	-1.80238	0.071486	0.607069
BABAM1	2	0.0401852	0.0205628	0.0506828	0.273996	0.0475041	0.0224938	0.0347178	0.288607	0.0255366	0.0376056	0.497138	0.841582	0.0219675	0.0438196	0.501317	0.616148	0.948176
BABAM1	3	0.101144	0.078686	0.198662	0.576454	0.203359	0.0795032	0.0105435	0.146816	0.0213414	0.132962	0.87249	0.969451	0.182018	0.154919	1.17493	0.240025	0.818829
BACH1	1	0.112743	0.124732	0.366071	0.728899	0.0991304	0.149598	0.507569	0.879927	-0.0999386	0.264017	0.705056	0.922663	0.199069	0.303454	0.656011	0.511817	0.932615
BACH1	2	0.0972424	0.0621458	0.117658	0.449994	0.0087233	0.0674467	0.897094	0.988903	0.24551	0.118862	0.0389403	0.347962	-0.236786	0.136665	-1.73261	0.0831657	0.642003
BACH1	3	-0.00937459	0.23781	0.968556	0.991228	0.225416	0.238399	0.344401	0.783449	-0.919691	0.420211	0.0286808	0.306138	1.14511	0.483127	2.3702	0.0177784	0.378452
BAG3	1	-0.096874	0.0679986	0.154275	0.512982	-0.0120371	0.0814818	0.88256	0.987817	-0.070504	0.141167	0.6175	0.893346	0.0584669	0.162996	0.358703	0.719818	0.967896
BAG3	2	0.131432	0.0338699	0.000104565	0.0022844	0.112921	0.0367216	0.00210925	0.0522308	0.195595	0.063514	0.00208722	0.0764748	-0.0826736	0.0733655	-1.12687	0.259796	0.829739
BAG3	3	-0.139439	0.129644	0.28214	0.659172	-0.162301	0.129844	0.211333	0.661689	0.0786941	0.224818	0.726331	0.929121	-0.240995	0.25962	-0.928264	0.353271	0.886959
BAG4	1	0.0781652	0.0718214	0.276463	0.653053	-0.00139789	0.0852549	0.986918	0.997443	0.169556	0.153007	0.267859	0.699294	-0.170954	0.175156	-0.976013	0.329058	0.872434
BAG4	2	0.0923123	0.0357805	0.00988802	0.0884925	0.0593357	0.0384331	0.122646	0.521975	0.192613	0.0688634	0.00518213	0.135495	-0.133278	0.0788624	-1.69	0.0910273	0.657476
BAG4	3	0.182814	0.136927	0.181854	0.553948	0.276099	0.135842	0.0421242	0.317439	-0.401279	0.243623	0.0996099	0.506853	0.677378	0.278936	2.42844	0.015164	0.353006
BAG6	1	0.000274892	0.0606841	0.996386	0.998892	-0.0779632	0.0718749	0.278073	0.72874	0.0785048	0.134779	0.560283	0.868398	-0.156468	0.152746	-1.02437	0.305663	0.856735
BAG6	2	0.0432474	0.0302345	0.152618	0.510883	0.0231124	0.0324055	0.47572	0.863427	0.086105	0.0606972	0.156094	0.591642	-0.0629926	0.068806	-0.91551	0.359924	0.889385
BAG6	3	-0.127116	0.115692	0.271893	0.650274	0.125608	0.114542	0.272832	0.724579	-0.63344	0.214415	0.00315241	0.100123	0.759049	0.243092	3.12248	0.00179337	0.23008
BAIAP2	1	0.033072	0.105972	0.754981	0.923905	-0.130598	0.127113	0.304245	0.753713	0.259609	0.213994	0.225141	0.66035	-0.390207	0.2489	-1.56773	0.116945	0.696492
BAIAP2	2	-0.0130865	0.0528008	0.804256	0.93992	-0.101925	0.0573035	0.0753162	0.417598	0.13512	0.0963857	0.161031	0.595284	-0.237045	0.112133	-2.11396	0.0345188	0.473539
BAIAP2	3	-0.00141902	0.202038	0.994396	0.998639	0.0617502	0.202579	0.760509	0.965652	-0.181038	0.340844	0.595347	0.882904	0.242789	0.396501	0.612327	0.540321	0.937404
BAMBI	1	-0.0468705	0.0489008	0.337831	0.705905	-0.0723134	0.0587478	0.218379	0.667822	0.0533829	0.0991028	0.59015	0.880868	-0.125696	0.115207	-1.09105	0.275252	0.836056
BAMBI	2	0.0270996	0.0243648	0.266046	0.644994	0.00688985	0.0264878	0.79478	0.973388	0.0408515	0.0446368	0.360143	0.772217	-0.0339616	0.0519042	-0.654314	0.51291	0.932615
BAMBI	3	0.0957278	0.0932303	0.304532	0.678184	0.107875	0.093623	0.249249	0.701474	-0.00480704	0.15783	0.975704	0.997204	0.112682	0.183509	0.614042	0.539188	0.937404
BANK1	1	0.136139	0.182331	0.455276	0.789814	0.12638	0.21969	0.565122	0.901554	0.0270443	0.387095	0.944305	0.988558	0.0993358	0.445091	0.223181	0.823395	0.984436
BANK1	2	0.0519768	0.0908473	0.567237	0.840452	-0.0382908	0.0990471	0.699065	0.947874	0.185984	0.174338	0.286127	0.713868	-0.224275	0.20051	-1.11852	0.263344	0.829811
BANK1	3	-0.0254505	0.347623	0.941637	0.983388	0.299504	0.350099	0.3923	0.81583	-1.21348	0.616164	0.0489751	0.379144	1.51298	0.70868	2.13493	0.0327665	0.466922
BAP18	1	0.128587	0.103047	0.212102	0.592689	0.110483	0.121618	0.363662	0.799231	0.160256	0.224069	0.474521	0.832014	-0.049773	0.254947	-0.195229	0.845214	0.98489
BAP18	2	0.0318265	0.0513452	0.535361	0.827596	-0.0649642	0.05483	0.236108	0.687672	0.234522	0.100868	0.0201194	0.257282	-0.299486	0.114807	-2.60861	0.00909108	0.2968
BAP18	3	0.190703	0.196466	0.331726	0.701684	0.278494	0.193805	0.150749	0.573145	-0.398189	0.356805	0.264495	0.69517	0.676684	0.406042	1.66654	0.0956066	0.661784
BATF	1	0.0422849	0.124336	0.733795	0.915829	0.116399	0.150025	0.437846	0.840414	0.0814898	0.265449	0.758869	0.939845	0.0349089	0.304911	0.114489	0.90885	0.994443
BATF	2	0.0150492	0.0619507	0.808068	0.941927	-0.030538	0.0676395	0.65165	0.933066	0.057341	0.119567	0.631558	0.898468	-0.0878791	0.137373	-0.639711	0.522361	0.934852
BATF	3	0.0073476	0.23705	0.975273	0.993491	0.0373283	0.239091	0.875936	0.986759	-0.0283146	0.422742	0.946602	0.989006	0.0656429	0.48567	0.13516	0.892486	0.991437
BAX	1	0.145295	0.147695	0.325251	0.697658	0.0551706	0.176933	0.755186	0.965138	0.542064	0.31963	0.0899807	0.487716	-0.486893	0.365334	-1.33274	0.182618	0.781276
BAX	2	0.0856966	0.0735888	0.244222	0.624621	0.0384311	0.0797694	0.629973	0.924899	0.166189	0.144002	0.248538	0.681057	-0.127758	0.16462	-0.776079	0.437702	0.912186
BAX	3	-0.0431843	0.281591	0.878117	0.963153	0.366911	0.281948	0.193165	0.63752	-1.18487	0.508859	0.0199365	0.256384	1.55178	0.581749	2.66744	0.00764327	0.287249
BCAM	1	-0.0735017	0.0398491	0.0651249	0.322549	-0.0958816	0.04821	0.0467421	0.334756	0.0286613	0.0817349	0.725861	0.929121	-0.124543	0.0948936	-1.31245	0.189369	0.785839
BCAM	2	0.0122721	0.0198564	0.536553	0.827597	-0.0121317	0.0217386	0.576806	0.906023	0.0105502	0.0368169	0.774464	0.942422	-0.0226819	0.0427557	-0.530501	0.595764	0.943565
BCAM	3	0.0265649	0.0759795	0.726618	0.911888	0.0196743	0.0768413	0.797926	0.973722	0.100244	0.130158	0.441246	0.816425	-0.0805692	0.151148	-0.533049	0.594	0.943439
BCAN	1	-0.15577	0.0587437	0.00801515	0.0755492	-0.180382	0.071601	0.0117726	0.154952	-0.111228	0.116791	0.340971	0.754456	-0.0691546	0.136992	-0.504806	0.613695	0.947561
BCAN	2	-0.0988481	0.0292661	0.00073267	0.0116428	-0.101076	0.0322765	0.00174295	0.0457788	-0.0152251	0.0526129	0.772306	0.942345	-0.0858506	0.0617243	-1.39087	0.164264	0.765792
BCAN	3	-0.138888	0.112011	0.215011	0.595368	-0.131151	0.114129	0.250518	0.702382	-0.0942502	0.18601	0.612397	0.890215	-0.0369013	0.218232	-0.169092	0.865724	0.987391
BCAT1	1	0.0497675	0.0456527	0.275667	0.652807	0.0312478	0.0554779	0.573276	0.904796	0.0584912	0.095537	0.540416	0.861854	-0.0272434	0.110477	-0.246598	0.805219	0.982656
BCAT1	2	-0.0228155	0.0227467	0.31586	0.689149	-0.0224315	0.0250115	0.369818	0.802962	-0.0251349	0.0430339	0.559204	0.868057	0.00270342	0.0497744	0.0543134	0.956686	0.996508
BCAT1	3	-0.0816853	0.0870387	0.348001	0.714426	0.00721826	0.0884125	0.934932	0.992816	-0.326527	0.152065	0.0318309	0.323163	0.333746	0.175899	1.89737	0.0577798	0.563714
BCAT2	1	0.00253372	0.0779812	0.97408	0.993309	-0.0154977	0.0901768	0.863551	0.98567	-0.0281395	0.169109	0.867852	0.967964	0.0126418	0.19165	0.0659628	0.947407	0.996155
BCAT2	2	-0.0428828	0.0388532	0.269731	0.648388	-0.038255	0.0406545	0.346734	0.784936	-0.0105432	0.0761738	0.889924	0.973092	-0.0277119	0.0863437	-0.320949	0.748249	0.972158
BCAT2	3	-0.163716	0.148669	0.270819	0.649564	-0.0757534	0.143707	0.598108	0.911462	-0.286257	0.269276	0.287817	0.715535	0.210504	0.305223	0.689672	0.490401	0.92538
BCHE	1	0.00343344	0.042102	0.935005	0.981396	-0.0336551	0.0491197	0.493254	0.873905	0.0256571	0.0873883	0.76908	0.941483	-0.0593122	0.100247	-0.59166	0.554078	0.939199
BCHE	2	-0.014843	0.0209772	0.479215	0.800005	-0.0324141	0.022144	0.143277	0.561556	0.00955099	0.0393633	0.808299	0.952845	-0.0419651	0.0451644	-0.929163	0.352805	0.886791
BCHE	3	-0.0199178	0.0802685	0.804029	0.939842	-0.114048	0.0782734	0.145131	0.565807	0.0574301	0.139167	0.679871	0.912602	-0.171478	0.159669	-1.07396	0.282843	0.843363
BCL2	1	0.222313	0.0784768	0.00461803	0.0502566	0.197856	0.0969133	0.0412148	0.314232	0.154044	0.153041	0.314209	0.736854	0.0438121	0.181146	0.241861	0.808888	0.982737
BCL2	2	0.0556283	0.039107	0.154907	0.513631	0.0522494	0.043698	0.231839	0.684252	0.0673916	0.0689362	0.328335	0.746611	-0.0151422	0.0816193	-0.185522	0.85282	0.986126
BCL2	3	0.381502	0.149624	0.0107874	0.0943029	0.272326	0.154451	0.077894	0.424045	-0.109207	0.243748	0.654154	0.90574	0.381533	0.288562	1.32219	0.186106	0.784631
BCL2L1	1	0.119969	0.146189	0.411861	0.76072	0.112734	0.17703	0.52426	0.887773	0.30385	0.305245	0.319588	0.740597	-0.191115	0.352865	-0.54161	0.588087	0.942681
BCL2L1	2	0.0556183	0.0728395	0.445131	0.78478	0.00479308	0.0798145	0.952115	0.994483	0.0655501	0.137508	0.633601	0.899408	-0.060757	0.158993	-0.382137	0.70236	0.966349
BCL2L1	3	0.37407	0.278707	0.179557	0.550976	0.6822	0.282057	0.0155922	0.181155	-0.457152	0.48612	0.347063	0.758504	1.13935	0.562021	2.02724	0.0426378	0.512732
BCL2L11	1	-0.087324	0.0760737	0.251028	0.631767	-0.0164494	0.0881043	0.851896	0.983373	-0.160871	0.15584	0.302001	0.726742	0.144422	0.179021	0.806733	0.41982	0.903491
BCL2L11	2	0.00480831	0.0379052	0.899059	0.970225	0.00287929	0.0397216	0.942216	0.993411	-0.026742	0.0702046	0.703287	0.922441	0.0296213	0.0806628	0.367223	0.713452	0.966716
BCL2L11	3	-0.125431	0.145039	0.387152	0.741412	-0.00299922	0.140406	0.982958	0.997318	-0.358626	0.248149	0.148478	0.583914	0.355627	0.285117	1.2473	0.212286	0.805264
BCL2L15	1	0.186321	0.0843974	0.0272786	0.183765	0.212881	0.10134	0.0356919	0.292749	0.132987	0.177193	0.452987	0.821109	0.0798943	0.204126	0.391398	0.695503	0.965738
BCL2L15	2	-0.0272387	0.0420558	0.517199	0.819549	-0.0214084	0.0456968	0.639444	0.927862	0.0355743	0.0798185	0.655846	0.906203	-0.0569827	0.0919738	-0.619553	0.535552	0.937404
BCL2L15	3	-0.0081424	0.160925	0.959647	0.989083	0.0217152	0.161528	0.89306	0.988649	-0.166439	0.282194	0.555356	0.867433	0.188154	0.325153	0.578662	0.562817	0.939199
BCL7A	1	0.0937543	0.0892764	0.293658	0.668538	0.0904625	0.107036	0.398039	0.820506	0.0344265	0.190316	0.856462	0.965322	0.056036	0.218351	0.256633	0.797462	0.980717
BCL7A	2	0.060023	0.0444815	0.177226	0.548106	-0.000367409	0.0482584	0.993926	0.998294	0.156147	0.0856907	0.0684977	0.438806	-0.156514	0.0983451	-1.59148	0.111502	0.690295
BCL7A	3	-0.0683996	0.170212	0.687799	0.895569	-0.00485606	0.170581	0.97729	0.996823	0.41318	0.303016	0.172783	0.611117	-0.418036	0.347731	-1.20218	0.229292	0.81324
BCL7B	1	0.019844	0.0666991	0.766076	0.928193	0.014814	0.0795282	0.852234	0.983373	0.0538916	0.138383	0.696973	0.919147	-0.0390776	0.159608	-0.244836	0.806584	0.982737
BCL7B	2	-0.017892	0.0332329	0.590318	0.850757	-0.00335182	0.035855	0.925522	0.991995	-0.0387634	0.0623314	0.534049	0.85946	0.0354115	0.0719082	0.492455	0.622398	0.949457
BCL7B	3	-0.0359526	0.127164	0.777389	0.932308	0.073074	0.126737	0.564234	0.901554	-0.183414	0.220365	0.405278	0.798129	0.256488	0.25421	1.00896	0.312994	0.864414
BCR	1	0.143593	0.155895	0.357015	0.721659	0.104163	0.188106	0.579763	0.907496	-0.0239679	0.327316	0.94163	0.98813	0.128131	0.377518	0.339403	0.734306	0.969702
BCR	2	0.110921	0.0776731	0.153293	0.511474	-0.0193436	0.0848078	0.819582	0.977576	0.289441	0.147365	0.0495873	0.381803	-0.308784	0.170026	-1.8161	0.0693551	0.601494
BCR	3	-0.0343018	0.297224	0.908124	0.973087	0.306723	0.299762	0.306224	0.754936	-0.891568	0.521072	0.087154	0.480725	1.19829	0.601143	1.99335	0.0462229	0.525028
BDNF	1	-0.0757461	0.121809	0.534051	0.826804	-0.136355	0.147543	0.355415	0.793673	0.0877249	0.252773	0.728572	0.930371	-0.22408	0.292683	-0.765607	0.44391	0.913382
BDNF	2	-0.0198156	0.0606921	0.744054	0.919809	-0.0508135	0.06652	0.444951	0.844313	-0.0283935	0.11386	0.803086	0.950818	-0.0224201	0.131867	-0.17002	0.864994	0.987391
BDNF	3	-0.309542	0.232224	0.182565	0.554816	0.0399787	0.235137	0.864995	0.985908	-0.902539	0.402302	0.0249235	0.286499	0.942518	0.465979	2.02266	0.0431082	0.514008
BECN1	1	0.126428	0.0895475	0.158007	0.519104	0.131952	0.106715	0.2163	0.666654	0.0192481	0.191965	0.920136	0.981075	0.112704	0.219633	0.513145	0.60785	0.946125
BECN1	2	0.0732264	0.0446166	0.100764	0.413762	0.0240603	0.0481145	0.617039	0.920738	0.147652	0.0864373	0.0876785	0.482535	-0.123591	0.0989263	-1.24933	0.211546	0.804386
BECN1	3	0.167219	0.170729	0.327373	0.698384	0.397414	0.170036	0.0194432	0.209242	-0.653685	0.305536	0.0324585	0.325773	1.0511	0.349664	3.00603	0.00264685	0.23008
BEX3	1	0.0228714	0.0676968	0.735479	0.916698	0.0756893	0.0809256	0.349655	0.787886	0.0599042	0.140832	0.670597	0.909824	0.0157852	0.162427	0.0971831	0.922581	0.995072
BEX3	2	0.0212324	0.0337299	0.52904	0.824435	-0.0304603	0.0364853	0.40381	0.823688	0.0711822	0.0634277	0.26182	0.692701	-0.101643	0.0731727	-1.38908	0.164809	0.765922
BEX3	3	-0.147012	0.129062	0.254683	0.635105	-0.0797499	0.128968	0.536344	0.892541	-0.473828	0.224159	0.0345941	0.334069	0.394078	0.258612	1.52382	0.127553	0.714299
BGLAP	1	-0.0394999	0.129572	0.760484	0.92586	-0.0359198	0.156961	0.818993	0.977538	-0.278557	0.234642	0.235235	0.671535	0.242638	0.2823	0.859502	0.390063	0.896265
BGLAP	2	-0.00151374	0.0645596	0.981294	0.995518	0.0142608	0.0707652	0.840293	0.980947	-0.0689038	0.105705	0.514535	0.850019	0.0831647	0.127206	0.653782	0.513253	0.932615
BGLAP	3	0.429969	0.247014	0.0817571	0.367643	0.346416	0.250118	0.166075	0.597074	-0.262504	0.373718	0.482463	0.83512	0.60892	0.449693	1.35408	0.175712	0.775644
BGN	1	-0.443268	0.200513	0.0270699	0.183098	-0.352061	0.240587	0.1434	0.561556	-0.685944	0.4241	0.105869	0.51839	0.333883	0.487589	0.684763	0.493493	0.926253
BGN	2	-0.054018	0.0999174	0.588771	0.849574	0.0709428	0.108475	0.513125	0.882905	-0.0985444	0.191088	0.606091	0.886554	0.169487	0.219731	0.771341	0.440505	0.913261
BGN	3	0.551843	0.38231	0.14891	0.504482	-0.0167347	0.38344	0.965189	0.996109	1.92746	0.674926	0.00431482	0.123305	-1.9442	0.776242	-2.50463	0.0122579	0.335528
BHLHE40	1	0.0541546	0.10189	0.595077	0.853093	-0.110708	0.123621	0.370514	0.802962	0.168471	0.218604	0.440948	0.816425	-0.279179	0.251137	-1.11166	0.266283	0.830394
BHLHE40	2	0.130563	0.0507592	0.0101125	0.0898817	0.0627676	0.055733	0.260095	0.708788	0.266709	0.0983845	0.00673914	0.15467	-0.203942	0.113074	-1.80361	0.0712918	0.606447
BHLHE40	3	0.227526	0.194251	0.241492	0.623837	0.274724	0.196997	0.163174	0.593951	-0.0282898	0.34816	0.935243	0.986422	0.303014	0.400029	0.757481	0.448762	0.913382
BHMT2	1	0.0293963	0.0369418	0.42619	0.772261	0.00679147	0.0440744	0.877541	0.987084	0.0669327	0.0820195	0.414515	0.800185	-0.0601412	0.0931115	-0.645906	0.518341	0.933348
BHMT2	2	0.0181887	0.0184062	0.323077	0.695581	0.0201658	0.01987	0.310181	0.757792	0.0198381	0.0369466	0.591339	0.88146	0.000327669	0.0419508	0.0078108	0.993768	0.999668
BHMT2	3	-0.1667	0.0704222	0.0179347	0.13597	-0.0546214	0.0702367	0.436775	0.839849	-0.0973373	0.130621	0.4562	0.823559	0.0427159	0.148307	0.288023	0.773329	0.977388
BID	1	0.310418	0.116111	0.00751313	0.0718017	0.316756	0.138469	0.0221807	0.227212	0.444729	0.249815	0.0751131	0.456064	-0.127973	0.285624	-0.448049	0.654118	0.954885
BID	2	0.0457872	0.0578617	0.428765	0.773604	0.0327624	0.0624412	0.599807	0.912594	0.0660685	0.112566	0.557284	0.867562	-0.0333061	0.128725	-0.258739	0.795837	0.980473
BID	3	0.00488754	0.221407	0.982388	0.995712	0.359537	0.220693	0.103312	0.486402	-1.03898	0.397656	0.00901495	0.175611	1.39852	0.454792	3.07508	0.00210448	0.23008
BIN2	1	-0.0608524	0.156871	0.698083	0.899779	-0.118009	0.189835	0.534191	0.891359	0.0161913	0.330101	0.960882	0.993172	-0.1342	0.380794	-0.352422	0.724522	0.968615
BIN2	2	0.077142	0.0781597	0.323664	0.696042	-0.0420387	0.085587	0.623307	0.922939	0.19842	0.148657	0.182036	0.619319	-0.240459	0.171535	-1.40181	0.160973	0.76172
BIN2	3	0.086095	0.299078	0.773451	0.93168	0.292411	0.30252	0.333772	0.776034	-0.496906	0.525638	0.344543	0.757722	0.789317	0.606477	1.30148	0.193094	0.786264
BIRC2	1	0.0521857	0.105133	0.619632	0.865134	0.00417031	0.126583	0.973719	0.996823	0.0629913	0.225755	0.78024	0.94403	-0.058821	0.258822	-0.227264	0.820218	0.984436
BIRC2	2	0.0396986	0.0523823	0.448542	0.785725	-0.0254781	0.057069	0.655284	0.935146	0.142689	0.101665	0.16054	0.595019	-0.168167	0.116588	-1.44241	0.149187	0.748145
BIRC2	3	-0.0858741	0.200439	0.668342	0.887755	0.197203	0.201719	0.328284	0.772539	-0.923898	0.359229	0.0101503	0.184256	1.1211	0.41199	2.72118	0.00650484	0.279402
BLMH	1	-0.0225025	0.0553454	0.684318	0.894765	-0.0723596	0.0661162	0.273788	0.725035	0.0629186	0.115447	0.585785	0.880079	-0.135278	0.133039	-1.01683	0.309235	0.860556
BLMH	2	0.0575809	0.0275732	0.0367839	0.226977	0.0642741	0.0298041	0.0310599	0.272838	0.0970557	0.0519813	0.0619574	0.415769	-0.0327816	0.0599194	-0.547094	0.584314	0.942092
BLMH	3	0.0880742	0.105516	0.403897	0.753329	0.27136	0.105341	0.0100065	0.142395	-0.475727	0.183706	0.00964363	0.180777	0.747087	0.211766	3.52789	0.000418888	0.218327
BLNK	1	0.0821495	0.0546237	0.132618	0.476019	0.0222409	0.0650473	0.732418	0.957467	0.146349	0.118052	0.215161	0.649629	-0.124108	0.134787	-0.920772	0.357169	0.888331
BLNK	2	0.0234039	0.0272174	0.389862	0.742377	0.0269339	0.0293255	0.358403	0.796543	0.0207069	0.0531846	0.697045	0.919147	0.00622696	0.0607337	0.102529	0.918337	0.995072
BLNK	3	0.11029	0.104144	0.289608	0.665538	0.0601994	0.10366	0.561429	0.901018	-0.221228	0.188006	0.239382	0.675168	0.281427	0.21469	1.31086	0.189906	0.785839
BLOC1S2	1	0.0150885	0.105347	0.886112	0.966127	0.178835	0.12578	0.155109	0.581358	-0.0581628	0.218301	0.789919	0.948094	0.236998	0.251945	0.940674	0.346872	0.883084
BLOC1S2	2	0.00245938	0.0524893	0.962629	0.989941	-0.003732	0.0567124	0.947534	0.994194	-0.0840461	0.0983236	0.392718	0.791663	0.0803141	0.113507	0.70757	0.479212	0.922444
BLOC1S2	3	0.0388155	0.200846	0.846757	0.953734	0.274524	0.200449	0.170854	0.604119	-0.210489	0.34764	0.544894	0.864141	0.485013	0.401289	1.20864	0.226803	0.812641
BLOC1S3	1	0.0108292	0.0587225	0.853691	0.955878	-0.01817	0.0702505	0.795912	0.973388	0.174873	0.122835	0.154627	0.590228	-0.193043	0.141504	-1.36422	0.172498	0.775644
BLOC1S3	2	0.0173834	0.0292584	0.55243	0.834968	-0.00230324	0.0316723	0.942029	0.993411	0.0739313	0.0553313	0.181575	0.619019	-0.0762345	0.0637549	-1.19574	0.231797	0.814809
BLOC1S3	3	0.140636	0.111952	0.209052	0.588629	0.173674	0.111943	0.120818	0.519163	-0.0807017	0.195664	0.680031	0.912643	0.254376	0.225423	1.12844	0.259135	0.829739
BLVRB	1	0.132444	0.116077	0.253879	0.634581	0.20631	0.141533	0.144954	0.565359	0.0242321	0.240586	0.919777	0.980871	0.182078	0.279129	0.652308	0.514202	0.932615
BLVRB	2	0.0198718	0.0578372	0.731164	0.914773	0.021026	0.063815	0.741795	0.960343	0.0402171	0.108368	0.71057	0.924181	-0.0191911	0.125761	-0.152599	0.878714	0.988611
BLVRB	3	-0.0970109	0.221309	0.661137	0.884868	-0.0371113	0.225571	0.869323	0.986722	-0.173838	0.383132	0.650049	0.903851	0.136727	0.444603	0.307525	0.758444	0.973037
BMP10	1	-0.0811861	0.0425015	0.0561221	0.291147	-0.110754	0.0516688	0.0320895	0.27793	-0.0864472	0.0861523	0.315718	0.738129	-0.024307	0.100458	-0.241961	0.80881	0.982737
BMP10	2	-0.0596991	0.0211743	0.00481573	0.0518767	-0.0601938	0.0232927	0.00977115	0.140474	-0.0666032	0.038797	0.0861101	0.47995	0.00640934	0.0452522	0.141636	0.887368	0.99069
BMP10	3	0.0816141	0.0810354	0.313879	0.686749	0.0326784	0.0823561	0.691526	0.94555	0.061608	0.137214	0.653463	0.905259	-0.0289295	0.160032	-0.180773	0.856546	0.986928
BMP4	1	-0.261272	0.0752788	0.000520123	0.00881043	-0.254082	0.0894351	0.00450526	0.0873855	-0.342956	0.160775	0.0329745	0.32731	0.0888738	0.183977	0.483072	0.629045	0.95023
BMP4	2	-0.0242452	0.0375184	0.518144	0.819716	0.0366518	0.0403336	0.363518	0.799231	-0.0786675	0.0724502	0.277627	0.705874	0.115319	0.0829207	1.39072	0.164311	0.765792
BMP4	3	0.253247	0.143552	0.077722	0.356661	0.13825	0.142568	0.332211	0.775227	0.0645373	0.256184	0.801118	0.950575	0.0737127	0.293183	0.251422	0.801488	0.98164
BMP6	1	-0.13779	0.0699553	0.0488873	0.268135	-0.127701	0.0809986	0.114919	0.506094	-0.166272	0.139637	0.233826	0.671156	0.0385718	0.161429	0.238939	0.811153	0.983358
BMP6	2	0.0432464	0.0348574	0.214743	0.594766	0.0568677	0.0365181	0.119437	0.517031	0.0283582	0.0629079	0.652166	0.90479	0.0285096	0.0727391	0.391943	0.6951	0.965738
BMP6	3	-0.0715044	0.133383	0.591907	0.851892	0.107125	0.129092	0.406647	0.824286	-0.441082	0.222307	0.0473123	0.374398	0.548207	0.25707	2.13252	0.0329645	0.466922
BMPER	1	0.0336218	0.0328576	0.306197	0.678967	-0.0460443	0.0394827	0.243562	0.697446	0.0433044	0.0637607	0.497069	0.841582	-0.0893486	0.0749954	-1.19139	0.233501	0.815269
BMPER	2	0.0450025	0.0163688	0.00597771	0.0607016	0.0458788	0.0177968	0.0099512	0.141841	0.00874833	0.0287217	0.760695	0.939845	0.0371305	0.0337885	1.09891	0.271807	0.834484
BMPER	3	0.147185	0.062637	0.0187923	0.140797	0.122311	0.0629147	0.0519095	0.354311	-0.0636734	0.101542	0.530653	0.857739	0.185984	0.119453	1.55697	0.119479	0.699755
BNIP2	1	0.0485002	0.050072	0.332752	0.70253	0.0163256	0.0603757	0.786857	0.972682	0.172682	0.101769	0.0898134	0.487571	-0.156356	0.118331	-1.32135	0.186386	0.784631
BNIP2	2	0.0139299	0.0249489	0.576621	0.842782	-0.00407561	0.0272202	0.880982	0.987619	0.0328526	0.0458545	0.473754	0.831417	-0.0369282	0.0533252	-0.692509	0.488618	0.925021
BNIP2	3	0.000125615	0.0954658	0.99895	0.999585	0.158544	0.0962061	0.0993872	0.479051	-0.191549	0.162101	0.237409	0.673916	0.350093	0.1885	1.85725	0.0632753	0.583221
BNIP3L	1	0.0979354	0.0646196	0.129644	0.470661	0.0352484	0.0768543	0.646501	0.930579	0.235593	0.136308	0.0839967	0.47483	-0.200344	0.156481	-1.28031	0.200437	0.790422
BNIP3L	2	0.0514274	0.0321967	0.110217	0.434182	0.0202633	0.0346493	0.558686	0.900157	0.115468	0.0613943	0.0600768	0.410871	-0.095205	0.0704971	-1.35048	0.176862	0.775644
BNIP3L	3	0.186076	0.123199	0.130965	0.472736	0.26141	0.122455	0.0328026	0.281048	-0.307705	0.217102	0.156465	0.591642	0.569115	0.249256	2.28325	0.0224155	0.409896
BOC	1	-0.109566	0.0395501	0.00560521	0.0582343	-0.090626	0.0473286	0.055538	0.363955	-0.148187	0.0817604	0.0699911	0.44253	0.057561	0.0944709	0.609299	0.542326	0.937485
BOC	2	-0.0378764	0.0197079	0.0546326	0.286338	-0.0283165	0.0213396	0.184551	0.624143	-0.0570827	0.0368322	0.121268	0.543474	0.0287662	0.0425675	0.675779	0.499181	0.928879
BOC	3	0.0520109	0.0754164	0.490422	0.805264	0.0564799	0.0754339	0.454032	0.850773	0.144445	0.13024	0.267466	0.698579	-0.0879655	0.150508	-0.584457	0.558913	0.939199
BOLA1	1	0.0354781	0.0793513	0.654806	0.881802	0.117582	0.0961852	0.221559	0.672096	-0.0417089	0.166808	0.802568	0.950763	0.159291	0.192552	0.827261	0.408089	0.901655
BOLA1	2	0.0466274	0.0395359	0.238265	0.620634	0.050832	0.043365	0.241144	0.694121	-0.0539581	0.0751326	0.472693	0.831053	0.10479	0.0867492	1.20797	0.22706	0.812641
BOLA1	3	0.0885605	0.151285	0.558293	0.837044	0.171108	0.153285	0.264327	0.714489	-0.128125	0.265641	0.629602	0.897522	0.299234	0.306695	0.975673	0.329227	0.872434
BOLA2_BOLA2B	1	0.07356	0.08204	0.369924	0.730728	0.122997	0.0984255	0.211453	0.661689	0.141661	0.175411	0.419369	0.801857	-0.0186644	0.201138	-0.092794	0.926067	0.995072
BOLA2_BOLA2B	2	0.0450815	0.0408763	0.270094	0.648547	0.0255856	0.044377	0.564254	0.901554	0.0868181	0.0790064	0.27189	0.701052	-0.0612325	0.0906164	-0.675733	0.49921	0.928879
BOLA2_BOLA2B	3	0.182524	0.156409	0.243239	0.624181	0.325791	0.156836	0.0377975	0.300938	-0.171087	0.279357	0.540287	0.861854	0.496878	0.320372	1.55094	0.120915	0.702414
BPIFA2	1	-0.196504	0.153225	0.199698	0.577246	-0.205956	0.189115	0.276152	0.72728	-0.0821662	0.289464	0.776535	0.943138	-0.12379	0.345765	-0.358016	0.720331	0.967896
BPIFA2	2	-0.278756	0.0763235	0.000260547	0.00499226	-0.33613	0.0852113	8.03616e-05	0.0052473	-0.0898753	0.13038	0.490652	0.839116	-0.246255	0.155756	-1.58103	0.113871	0.690313
BPIFA2	3	0.00885778	0.29214	0.975812	0.993491	-0.320643	0.30138	0.287388	0.737736	0.308563	0.46096	0.503284	0.846066	-0.629206	0.55074	-1.14247	0.253257	0.826661
BPIFB1	1	0.0893485	0.107985	0.408009	0.756714	0.19719	0.126623	0.119425	0.517031	0.134654	0.238715	0.572732	0.874702	0.0625358	0.270219	0.231426	0.816984	0.98401
BPIFB1	2	-0.00409185	0.0538046	0.93938	0.983158	-0.00454598	0.0570932	0.936538	0.992816	-0.0788154	0.107524	0.463599	0.826675	0.0742695	0.121742	0.610058	0.541823	0.937404
BPIFB1	3	0.0211769	0.205879	0.918074	0.976206	0.1008	0.201808	0.617447	0.920837	-0.0423752	0.380177	0.911256	0.979112	0.143175	0.430419	0.332642	0.739405	0.97099
BPIFB2	1	0.200555	0.106833	0.0604931	0.305793	0.172805	0.131998	0.19051	0.632941	0.176541	0.197881	0.372362	0.780281	-0.00373595	0.237866	-0.0157061	0.987469	0.99938
BPIFB2	2	0.143615	0.0532249	0.00697598	0.0682303	0.0781811	0.059511	0.188964	0.630136	0.200804	0.0890855	0.0242465	0.281988	-0.122623	0.107134	-1.14457	0.252388	0.826614
BPIFB2	3	-0.292753	0.203687	0.150656	0.507749	-0.00808798	0.210372	0.969333	0.996823	-0.146862	0.315155	0.641241	0.902012	0.138774	0.378918	0.366238	0.714187	0.966716
BRAP	1	0.0714711	0.159598	0.654288	0.881637	0.0919532	0.193286	0.63427	0.925678	0.0555984	0.332238	0.867107	0.967887	0.0363548	0.384372	0.0945824	0.924647	0.995072
BRAP	2	0.0975525	0.0795176	0.21991	0.60026	-0.0139726	0.087143	0.872615	0.986759	0.245169	0.149604	0.101336	0.510098	-0.259142	0.173133	-1.49678	0.134452	0.72483
BRAP	3	0.314823	0.304271	0.300831	0.675527	0.427325	0.308005	0.165346	0.595817	-0.735686	0.528975	0.164371	0.598121	1.16301	0.612112	1.9	0.0574335	0.563714
BRD1	1	0.0330076	0.0457258	0.470389	0.797907	0.0180821	0.0553551	0.743933	0.960351	0.078181	0.0955948	0.413499	0.800008	-0.0600989	0.110465	-0.544053	0.586405	0.942635
BRD1	2	-0.0169547	0.022783	0.456774	0.790911	0.0103037	0.0249566	0.679714	0.941626	-0.0151843	0.0430626	0.7244	0.929078	0.025488	0.0497717	0.512098	0.608583	0.946125
BRD1	3	-0.0722823	0.0871771	0.407033	0.755383	-0.0159362	0.0882159	0.856645	0.98414	-0.286104	0.152183	0.0601816	0.411106	0.270168	0.175903	1.53589	0.124565	0.710783
BRD2	1	0.0828809	0.0495522	0.0944217	0.397933	0.153742	0.0601763	0.0106349	0.147275	-0.00397257	0.10011	0.968349	0.995689	0.157715	0.116804	1.35025	0.176935	0.775644
BRD2	2	0.0429547	0.0246894	0.0819086	0.367818	0.028606	0.0271363	0.291831	0.740774	0.0459126	0.0450877	0.3086	0.734011	-0.0173066	0.052624	-0.328872	0.742252	0.971019
BRD2	3	-0.252246	0.0944627	0.00758374	0.0723581	-0.0614096	0.0959229	0.522056	0.88662	-0.377215	0.159317	0.0179465	0.245619	0.315805	0.185965	1.69819	0.0894712	0.65534
BRD3	1	-0.0215034	0.0694142	0.756728	0.924297	-0.0762102	0.085026	0.370102	0.802962	-0.0210806	0.143201	0.882974	0.972136	-0.0551296	0.166541	-0.331027	0.740624	0.971019
BRD3	2	0.0676532	0.0345827	0.0504466	0.273277	0.0553139	0.0383317	0.149037	0.570381	0.0133447	0.0645032	0.836111	0.960706	0.0419693	0.0750332	0.559343	0.575928	0.940383
BRD3	3	0.364228	0.132316	0.0059155	0.0604165	0.366217	0.135464	0.00687242	0.115516	0.121723	0.228045	0.593531	0.882604	0.244493	0.265245	0.921764	0.356652	0.888113
BRDT	1	0.0341124	0.0530701	0.520374	0.821464	0.0497385	0.0638051	0.435678	0.839606	0.080158	0.108896	0.461715	0.82604	-0.0304195	0.126212	-0.241019	0.80954	0.982737
BRDT	2	0.0136094	0.0264424	0.606783	0.858349	0.011186	0.0287669	0.697394	0.947798	-0.0337481	0.0490515	0.491484	0.839116	0.0449341	0.0568646	0.790195	0.429414	0.908474
BRDT	3	0.0531345	0.10118	0.599486	0.854695	0.165047	0.101673	0.10455	0.487432	-0.0775684	0.173428	0.654707	0.905831	0.242615	0.201034	1.20684	0.227495	0.812641
BRK1	1	0.111359	0.0740724	0.132755	0.476019	0.0711843	0.0888518	0.423056	0.832224	0.155325	0.157979	0.325567	0.743887	-0.084141	0.181251	-0.464223	0.642488	0.952439
BRK1	2	0.0832863	0.0369043	0.0240298	0.167878	0.0821629	0.0400527	0.0402524	0.310714	0.0768697	0.0711582	0.28009	0.708897	0.00529312	0.0816561	0.0648221	0.948316	0.996155
BRK1	3	0.108907	0.141227	0.440627	0.78172	0.313502	0.141572	0.0268176	0.252574	-0.412384	0.251533	0.101191	0.510041	0.725886	0.288637	2.51487	0.0119075	0.330956
BRME1	1	0.0405837	0.0607328	0.503992	0.812842	0.0993283	0.0721657	0.168726	0.600661	-0.19644	0.132263	0.137563	0.569346	0.295768	0.15067	1.96303	0.049643	0.533106
BRME1	2	-0.00606326	0.0302606	0.841195	0.951193	0.00855582	0.0325381	0.792595	0.973388	-0.0107518	0.0595927	0.85683	0.96551	0.0193077	0.0678971	0.284366	0.77613	0.977959
BRME1	3	-0.0903077	0.115788	0.435436	0.778804	-0.0048992	0.115014	0.966024	0.996548	-0.256042	0.210652	0.224259	0.659544	0.251143	0.240006	1.0464	0.295375	0.850124
BRSK2	1	-0.048887	0.0581193	0.400274	0.749931	-0.0516733	0.0707114	0.464938	0.856383	0.13657	0.117405	0.2448	0.678878	-0.188244	0.137055	-1.37349	0.169599	0.772046
BRSK2	2	0.0133986	0.0289585	0.643596	0.876628	-0.0137423	0.0318805	0.666434	0.937503	0.00757298	0.0528927	0.886158	0.972453	-0.0213153	0.0617576	-0.345145	0.729985	0.969656
BRSK2	3	0.0145671	0.110808	0.895411	0.968864	-0.0135233	0.11269	0.904482	0.988964	-0.0586572	0.187001	0.753785	0.938158	0.0451339	0.218331	0.206723	0.836227	0.98489
BSG	1	0.00226971	0.0347134	0.947869	0.985497	-0.00713227	0.0420307	0.865255	0.985908	-0.017537	0.0627021	0.779732	0.943916	0.0104047	0.0754859	0.137836	0.89037	0.990804
BSG	2	0.0629836	0.0172905	0.000270489	0.00512396	0.0518351	0.0189436	0.00622274	0.10791	0.0675624	0.0282235	0.0167193	0.237232	-0.0157273	0.0339916	-0.462683	0.643592	0.952514
BSG	3	0.104753	0.0661781	0.113459	0.44086	0.121415	0.0669724	0.0698709	0.402988	0.00729723	0.0998561	0.941748	0.98813	0.114118	0.120235	0.949118	0.342561	0.879932
BSND	1	-0.0326086	0.0487798	0.50383	0.81284	-0.0487189	0.0583884	0.404076	0.823954	-0.00920582	0.106693	0.931245	0.985173	-0.039513	0.121624	-0.324877	0.745274	0.971208
BSND	2	-0.0172609	0.0243046	0.477595	0.799728	-0.0131353	0.0263247	0.617809	0.920837	-0.0781449	0.0480427	0.103907	0.513672	0.0650097	0.0547822	1.18669	0.235349	0.815269
BSND	3	0.07326	0.0929996	0.430855	0.77522	-0.0133179	0.0930522	0.886196	0.988649	0.0374965	0.169911	0.82535	0.958949	-0.0508143	0.193722	-0.262305	0.793086	0.980081
BST1	1	-0.151824	0.0806628	0.0598216	0.30413	-0.146223	0.0992211	0.140586	0.556879	-0.00662263	0.172386	0.969357	0.995689	-0.1396	0.198902	-0.701857	0.482769	0.923483
BST1	2	0.0421665	0.0401929	0.294143	0.669381	0.0215267	0.0447371	0.630396	0.925176	0.0897251	0.0776366	0.247871	0.681057	-0.0681984	0.0896039	-0.76111	0.446591	0.913382
BST1	3	-0.0654668	0.153798	0.670355	0.888982	-0.0214283	0.158136	0.892214	0.988649	0.199388	0.274513	0.467677	0.829176	-0.220816	0.316803	-0.697013	0.485795	0.924545
BST2	1	0.215443	0.0899447	0.0166164	0.129171	0.172651	0.109265	0.114107	0.504228	0.157981	0.175792	0.368875	0.777812	0.0146696	0.206982	0.0708737	0.943498	0.995541
BST2	2	0.0105133	0.0448214	0.814553	0.943492	-0.0289545	0.0492661	0.556733	0.900157	0.0320833	0.07919	0.685394	0.91532	-0.0610378	0.0932641	-0.654462	0.512814	0.932615
BST2	3	0.00325194	0.171506	0.984872	0.996144	-0.137593	0.174141	0.429471	0.835496	0.194682	0.279966	0.486858	0.837058	-0.332275	0.329706	-1.00779	0.313554	0.864509
BTC	1	0.1657	0.123856	0.180963	0.552821	0.188762	0.148628	0.2041	0.651248	0.159635	0.266525	0.549241	0.866333	0.0291268	0.305166	0.0954457	0.923961	0.995072
BTC	2	0.0710831	0.0617124	0.249399	0.629852	-0.0340264	0.0670124	0.611629	0.917636	0.288163	0.119972	0.0163552	0.236259	-0.322189	0.137419	-2.34457	0.0190489	0.389237
BTC	3	-0.271367	0.236138	0.250492	0.631034	-0.169957	0.23687	0.473071	0.861899	-0.397386	0.424423	0.349177	0.760795	0.227429	0.486048	0.467915	0.639845	0.952439
BTD	1	0.0527607	0.030636	0.0850521	0.375844	-0.000727834	0.0366856	0.984172	0.997318	0.0345725	0.0639257	0.58866	0.880502	-0.0353003	0.0737043	-0.478945	0.631978	0.950772
BTD	2	0.025339	0.0152646	0.0969323	0.403758	0.0183094	0.0165388	0.26829	0.72004	0.0557628	0.0287822	0.0527663	0.389953	-0.0374534	0.0331956	-1.12827	0.259208	0.829739
BTD	3	-0.0291741	0.0584122	0.617466	0.863685	-0.0790832	0.0584589	0.176145	0.612551	0.0436798	0.101805	0.667908	0.909221	-0.122763	0.117396	-1.04572	0.295691	0.850124
BTLA	1	0.0771902	0.123875	0.533205	0.82652	0.137626	0.153512	0.369996	0.802962	0.0389819	0.246392	0.874299	0.969962	0.0986437	0.290301	0.339797	0.734009	0.969702
BTLA	2	0.119385	0.0617159	0.053075	0.281845	0.150834	0.0691991	0.0292982	0.264635	0.0931478	0.110975	0.40132	0.795562	0.0576861	0.130782	0.441085	0.659152	0.956457
BTLA	3	-0.109009	0.236171	0.644398	0.876882	-0.00835747	0.244649	0.972749	0.996823	-0.384328	0.392342	0.327356	0.745255	0.37597	0.46237	0.813138	0.416139	0.902456
BTN1A1	1	-0.0415387	0.060451	0.491998	0.80682	0.0259392	0.0707473	0.71389	0.953594	-0.18085	0.144223	0.20993	0.645845	0.206789	0.160641	1.28728	0.197998	0.789023
BTN1A1	2	-0.0322072	0.0301194	0.284939	0.661181	0.0126593	0.0318962	0.691455	0.94555	-0.180554	0.0649136	0.00543706	0.137551	0.193213	0.0723266	2.6714	0.00755356	0.285507
BTN1A1	3	-0.0574077	0.115252	0.618415	0.864539	-0.0151228	0.112746	0.8933	0.988649	0.026007	0.229725	0.90987	0.979112	-0.0411298	0.2559	-0.160726	0.872309	0.988166
BTN2A1	1	0.0269959	0.0434537	0.534438	0.827053	0.0234256	0.05275	0.656987	0.935628	0.0321827	0.0816307	0.693419	0.917908	-0.00875706	0.0971912	-0.0901014	0.928207	0.995072
BTN2A1	2	0.0968955	0.0216407	7.59339e-06	0.000250004	0.0851327	0.0237698	0.000342901	0.0151812	0.069813	0.0367538	0.057574	0.401822	0.0153197	0.0437704	0.350001	0.726338	0.969015
BTN2A1	3	0.145545	0.0828402	0.0789432	0.360707	0.142508	0.0840548	0.0900215	0.457665	0.0108873	0.130002	0.933262	0.986253	0.131621	0.154809	0.850215	0.395205	0.898321
BTN3A2	1	0.139928	0.0646582	0.0304664	0.199379	0.192516	0.0786445	0.0143822	0.172647	-0.0515091	0.133856	0.700399	0.920748	0.244025	0.15525	1.57182	0.115992	0.694291
BTN3A2	2	0.0451907	0.0322183	0.160738	0.523608	0.00983132	0.0354652	0.781624	0.971831	0.0524449	0.0602896	0.384417	0.788119	-0.0426136	0.0699473	-0.609224	0.542376	0.937485
BTN3A2	3	0.0671151	0.123286	0.586181	0.847931	0.248348	0.125341	0.0475712	0.338412	-0.270086	0.213132	0.205149	0.642665	0.518434	0.247256	2.09675	0.0360158	0.483831
BTNL10	1	0.0252055	0.0589954	0.669206	0.888524	-0.0203491	0.0742878	0.784149	0.972071	0.0364603	0.118968	0.759262	0.939845	-0.0568094	0.140257	-0.405037	0.68545	0.96563
BTNL10	2	0.0580883	0.029392	0.0481307	0.266234	0.088295	0.0334829	0.0083746	0.130092	-0.0058673	0.0535885	0.912821	0.979112	0.0941623	0.0631889	1.49017	0.136179	0.727721
BTNL10	3	-0.074015	0.112476	0.510511	0.81691	-0.0617213	0.118386	0.60213	0.914489	-0.0211471	0.189463	0.911133	0.979112	-0.0405742	0.223409	-0.181614	0.855886	0.986742
C19orf12	1	0.0905412	0.10548	0.390698	0.742455	0.0422624	0.126769	0.738852	0.959302	-0.0169462	0.207401	0.934883	0.986422	0.0592086	0.243075	0.243582	0.807555	0.982737
C19orf12	2	0.148223	0.0525468	0.00479528	0.0517041	0.0846904	0.0571483	0.138382	0.551452	0.195942	0.0933703	0.0359197	0.338846	-0.111251	0.109471	-1.01626	0.309505	0.860897
C19orf12	3	-0.0153741	0.201105	0.939063	0.983158	-0.13167	0.20202	0.514563	0.883061	0.344981	0.330249	0.296267	0.72066	-0.47665	0.387138	-1.23122	0.218242	0.808584
C1GALT1C1	1	-0.0158232	0.0464201	0.733206	0.915652	-0.0287067	0.0562817	0.610023	0.917636	0.0668014	0.0933879	0.474459	0.832014	-0.0955081	0.109036	-0.875928	0.381069	0.895462
C1GALT1C1	2	0.0285769	0.0231282	0.216627	0.596251	0.0506417	0.0253705	0.0459469	0.332211	-0.061198	0.0420572	0.145717	0.581474	0.11184	0.0491169	2.27701	0.0227856	0.410018
C1GALT1C1	3	-0.125455	0.0884972	0.156317	0.515804	-0.0849434	0.0896899	0.343617	0.782455	0.0486081	0.148731	0.743822	0.934728	-0.133552	0.173681	-0.768946	0.441925	0.913262
C1QA	1	0.0126696	0.038413	0.741534	0.918899	0.0447453	0.0447153	0.317005	0.762065	-0.0254106	0.0869498	0.770115	0.941483	0.0701559	0.0977739	0.717533	0.473046	0.919612
C1QA	2	0.0135177	0.0191392	0.48002	0.800124	0.037295	0.0201577	0.0643154	0.389088	-0.0598414	0.0391546	0.126508	0.551193	0.0971364	0.0440388	2.2057	0.0274051	0.437224
C1QA	3	-0.0873593	0.073233	0.232924	0.614958	-0.0517458	0.0712611	0.467764	0.857655	-0.137015	0.138455	0.32243	0.742249	0.0852692	0.155718	0.547589	0.583974	0.942092
C1QBP	1	0.0504815	0.101825	0.620066	0.865134	-0.0201826	0.123141	0.869813	0.986722	-0.0965143	0.199855	0.629178	0.897482	0.0763317	0.234746	0.325167	0.745055	0.971132
C1QBP	2	0.0425232	0.0507343	0.401954	0.750844	0.0484044	0.0555159	0.38328	0.812289	0.0224573	0.0900248	0.80302	0.950818	0.0259471	0.105766	0.245325	0.806205	0.982737
C1QBP	3	0.17485	0.19413	0.367767	0.730037	0.146202	0.196237	0.456268	0.851744	-0.140287	0.318278	0.659405	0.907789	0.286489	0.373912	0.766194	0.443561	0.913382
C1QL2	1	-0.104054	0.0624813	0.0958555	0.401418	-0.106005	0.0777834	0.172964	0.608235	-0.0660826	0.123983	0.594066	0.882874	-0.0399222	0.146363	-0.272762	0.785037	0.978568
C1QL2	2	0.00262274	0.0311336	0.932865	0.98078	0.00843602	0.035071	0.809915	0.97676	-0.00841342	0.0558489	0.880262	0.97183	0.0168494	0.0659475	0.255498	0.798339	0.981073
C1QL2	3	0.0315148	0.11913	0.791365	0.935403	0.0266558	0.123967	0.829753	0.980171	0.113315	0.197447	0.566066	0.870345	-0.0866592	0.233137	-0.371709	0.71011	0.966561
C1QTNF1	1	0.0193691	0.0717046	0.787068	0.935403	0.00967977	0.0868848	0.911294	0.9908	-0.0768711	0.14226	0.588981	0.880502	0.0865508	0.166694	0.519221	0.603607	0.945002
C1QTNF1	2	0.0763671	0.0357232	0.032549	0.208571	0.0332376	0.0391706	0.396157	0.819458	0.0988647	0.0640626	0.122849	0.545333	-0.0656272	0.075089	-0.873992	0.382123	0.895462
C1QTNF1	3	-0.0673186	0.136706	0.622419	0.865948	-0.109515	0.138459	0.428986	0.835107	-0.155763	0.226548	0.491777	0.839116	0.0462481	0.265509	0.174187	0.861719	0.987109
C1QTNF5	1	0.016402	0.0545012	0.763457	0.927349	-0.0322388	0.0658276	0.624322	0.922939	0.121536	0.111909	0.277532	0.705787	-0.153775	0.129834	-1.1844	0.236256	0.815282
C1QTNF5	2	0.0304548	0.0271546	0.262073	0.640904	0.0170851	0.029678	0.564841	0.901554	-0.0119732	0.0504155	0.812288	0.955037	0.0290583	0.0585022	0.496705	0.619397	0.948318
C1QTNF5	3	-0.132133	0.103904	0.203499	0.582257	-0.234695	0.104884	0.0252616	0.243411	0.0226863	0.178245	0.898729	0.975586	-0.257381	0.206814	-1.2445	0.213314	0.805891
C1QTNF6	1	0.114286	0.0475293	0.0162021	0.126753	0.0708597	0.0575587	0.218315	0.667799	0.109984	0.102237	0.282095	0.710282	-0.0391242	0.117326	-0.333465	0.738783	0.970977
C1QTNF6	2	0.0354888	0.0236836	0.134031	0.478247	0.0375679	0.0259495	0.147719	0.568595	-0.0559599	0.04605	0.224362	0.659544	0.0935277	0.0528581	1.76941	0.0768252	0.628666
C1QTNF6	3	-0.0326121	0.0906282	0.718966	0.909009	0.0198427	0.0917329	0.82875	0.980006	0.0950562	0.162833	0.559412	0.868057	-0.0752136	0.186895	-0.402438	0.687361	0.96563
C1QTNF9	1	-0.0086517	0.0685813	0.899613	0.970225	-0.0811895	0.083413	0.330402	0.773291	-0.0895123	0.140557	0.524267	0.854621	0.00832281	0.163445	0.0509213	0.959388	0.996508
C1QTNF9	2	-0.0578425	0.0341685	0.0904974	0.39074	-0.0728443	0.0376021	0.0527393	0.35631	-0.058209	0.0633092	0.357921	0.770278	-0.0146353	0.0736341	-0.198757	0.842453	0.98489
C1QTNF9	3	0.0646445	0.130751	0.621024	0.86542	0.0527654	0.132934	0.691426	0.94555	0.0308533	0.223853	0.890383	0.973235	0.0219121	0.260349	0.0841643	0.932926	0.995072
C1R	1	0.0217868	0.0282177	0.440066	0.781685	-0.0255267	0.0339164	0.451684	0.849169	0.146098	0.0597832	0.0145768	0.224176	-0.171624	0.068734	-2.49694	0.0125271	0.338927
C1R	2	0.0293665	0.0140583	0.036728	0.226771	0.0206266	0.0152903	0.177363	0.61499	0.0335759	0.0269437	0.212782	0.648414	-0.0129493	0.0309799	-0.41799	0.675954	0.962674
C1R	3	-0.029502	0.0537982	0.583435	0.845948	-0.0300649	0.0540509	0.578062	0.906951	-0.107967	0.0952628	0.25713	0.688191	0.0779024	0.109529	0.711252	0.476928	0.920617
C1RL	1	0.0668816	0.0299625	0.025614	0.176736	0.0374145	0.0358256	0.296345	0.745358	0.111865	0.0618075	0.0703887	0.443745	-0.0744502	0.0714398	-1.04214	0.297348	0.851459
C1RL	2	0.0657371	0.0149237	1.06377e-05	0.000331555	0.0412345	0.0161483	0.0106768	0.147333	0.07837	0.0278244	0.00487739	0.131352	-0.0371355	0.0321708	-1.15432	0.248368	0.822362
C1RL	3	-0.0374308	0.0571306	0.512359	0.817897	-0.0700258	0.0570919	0.220017	0.669504	0.0973779	0.098459	0.322714	0.742282	-0.167404	0.113814	-1.47085	0.141331	0.735109
C1S	1	0.0410186	0.0308541	0.183719	0.556551	-0.00792302	0.036826	0.829656	0.980171	0.178058	0.0659558	0.00697034	0.155999	-0.185981	0.0755402	-2.46202	0.0138158	0.339789
C1S	2	0.0443967	0.0153707	0.00387617	0.0437539	0.0217645	0.0166017	0.189891	0.632285	0.0698687	0.0297157	0.0187594	0.249417	-0.0481042	0.0340388	-1.41322	0.157592	0.756283
C1S	3	-0.0239353	0.0588265	0.684101	0.894764	-0.0507265	0.0586854	0.387396	0.814013	-0.0306395	0.105132	0.770731	0.941607	-0.020087	0.120402	-0.166833	0.867502	0.98757
C2	1	0.0366334	0.0414211	0.376482	0.736238	0.0222507	0.0491966	0.651074	0.933066	0.0368887	0.0823697	0.654291	0.905763	-0.0146379	0.0959431	-0.152569	0.878738	0.988611
C2	2	0.106348	0.0206253	2.54357e-07	1.27048e-05	0.100314	0.0221616	6.05489e-06	0.000687084	0.073316	0.0370854	0.0481157	0.377268	0.0269977	0.0432026	0.62491	0.53203	0.936535
C2	3	-0.0940546	0.0789692	0.233656	0.615433	-0.152604	0.0783896	0.0515893	0.353601	0.0953446	0.131171	0.467347	0.829176	-0.247949	0.15281	-1.6226	0.104676	0.682278
C2CD2L	1	0.177386	0.0726903	0.0146836	0.117953	0.0995261	0.0860979	0.247718	0.70054	0.399634	0.160572	0.0128577	0.209889	-0.300108	0.182199	-1.64715	0.0995278	0.668748
C2CD2L	2	0.00577259	0.0362234	0.873386	0.961671	0.0493881	0.0388165	0.203274	0.649854	-0.0944878	0.0723689	0.19175	0.628308	0.143876	0.0821217	1.75198	0.0797767	0.628746
C2CD2L	3	0.216798	0.138598	0.11778	0.450101	0.0929539	0.137213	0.498139	0.874873	0.283046	0.255876	0.268715	0.699778	-0.190092	0.290345	-0.65471	0.512654	0.932615
C2orf69	1	0.18595	0.0836519	0.0262333	0.179622	0.0839628	0.10041	0.403061	0.823081	0.35308	0.183246	0.0540747	0.392806	-0.269118	0.208953	-1.28793	0.19777	0.78892
C2orf69	2	0.0322059	0.0416842	0.439759	0.781671	0.0236145	0.0452705	0.601937	0.914489	0.0794321	0.0825703	0.336111	0.751409	-0.0558176	0.0941663	-0.592756	0.553344	0.939199
C2orf69	3	0.285548	0.159491	0.0734096	0.34486	0.403442	0.15998	0.0116873	0.154536	-0.252867	0.291935	0.386446	0.78944	0.656309	0.332896	1.97152	0.0486649	0.529408
C3	1	0.0554659	0.0679301	0.414216	0.763019	-0.0599686	0.0805031	0.456333	0.851744	0.201315	0.145731	0.16723	0.6021	-0.261283	0.166488	-1.56938	0.116559	0.695947
C3	2	0.113286	0.0338378	0.000815634	0.0126939	0.0834194	0.0362875	0.0215306	0.222953	0.14548	0.0656183	0.0266748	0.295961	-0.0620608	0.0749837	-0.827658	0.407864	0.901655
C3	3	0.0168117	0.129513	0.89672	0.969553	-0.0509259	0.128294	0.691415	0.94555	0.00870478	0.232137	0.970089	0.995901	-0.0596307	0.26523	-0.224826	0.822115	0.984436
C4BPB	1	0.126372	0.0698547	0.0704546	0.336661	0.0571275	0.0828889	0.490707	0.871403	0.233583	0.138866	0.0926314	0.493424	-0.176456	0.161723	-1.0911	0.275228	0.836056
C4BPB	2	0.0890006	0.0348026	0.0105558	0.09283	0.0802853	0.0373638	0.0316743	0.275864	0.0464536	0.0625685	0.457862	0.824633	0.0338317	0.0728758	0.464238	0.642477	0.952439
C4BPB	3	0.410874	0.13316	0.00203429	0.0267462	0.302418	0.132068	0.0220468	0.226714	0.346965	0.221159	0.116762	0.537288	-0.0445476	0.257591	-0.172939	0.862699	0.987391
C5	1	0.00374856	0.0225706	0.868095	0.960447	-0.0444175	0.0266713	0.0958653	0.470985	0.116826	0.0465087	0.0120472	0.201441	-0.161243	0.0536136	-3.00751	0.00263402	0.23008
C5	2	0.041795	0.0112421	0.000201564	0.00400489	0.0349945	0.0120218	0.00361038	0.0754886	0.0423367	0.0209552	0.0434147	0.363133	-0.00734224	0.0241588	-0.303916	0.761192	0.973499
C5	3	-0.0332419	0.0430309	0.439819	0.781671	-0.0347334	0.0425079	0.413885	0.827115	-0.0820425	0.0741139	0.26837	0.699534	0.0473091	0.0854388	0.553719	0.579771	0.941464
C7	1	-0.0450643	0.0455368	0.32237	0.695489	-0.094198	0.0542575	0.0825662	0.435893	0.0494623	0.0917618	0.589897	0.880795	-0.14366	0.106603	-1.34763	0.177779	0.775644
C7	2	-0.0467725	0.0226871	0.0392545	0.234552	-0.0414237	0.0244619	0.0904062	0.459031	-0.0518932	0.0413265	0.209303	0.64496	0.0104695	0.0480236	0.218007	0.827424	0.98469
C7	3	0.0814873	0.0868173	0.347944	0.714426	0.010578	0.0864771	0.902646	0.988903	-0.0978265	0.146131	0.503251	0.846066	0.108405	0.169802	0.638419	0.523201	0.935053
C7orf50	1	0.0165667	0.0349731	0.635721	0.871884	-0.00232794	0.0404668	0.954126	0.994544	0.0906712	0.080042	0.257368	0.688442	-0.0929992	0.0896899	-1.0369	0.299784	0.853485
C7orf50	2	0.00295332	0.0174256	0.865419	0.958769	-0.0255438	0.0182428	0.161476	0.591751	0.00112862	0.0360599	0.975033	0.997204	-0.0266724	0.0404119	-0.660014	0.509245	0.932615
C7orf50	3	0.0700294	0.0666758	0.293594	0.668538	0.0316964	0.0644885	0.623078	0.922939	0.0461417	0.127488	0.717424	0.926838	-0.0144452	0.142871	-0.101107	0.919465	0.995072
C8B	1	0.0335293	0.044486	0.451035	0.78757	0.00719694	0.0531743	0.89234	0.988649	0.100681	0.0930208	0.279165	0.707736	-0.0934837	0.107147	-0.872484	0.382944	0.895462
C8B	2	0.0430499	0.0221636	0.0521058	0.27947	0.00421962	0.0239735	0.860287	0.984824	0.0918406	0.0418812	0.0283733	0.303688	-0.087621	0.0482572	-1.81571	0.0694154	0.601494
C8B	3	0.0456324	0.0848144	0.590564	0.850805	-0.0435278	0.0847394	0.607495	0.916653	0.161944	0.148138	0.274376	0.704041	-0.205471	0.170663	-1.20396	0.228604	0.813117
C9	1	0.0322366	0.0708687	0.649201	0.878923	0.0488456	0.0868252	0.573735	0.904872	0.184039	0.138532	0.184091	0.622338	-0.135194	0.163493	-0.82691	0.408288	0.901686
C9	2	0.063631	0.0353079	0.0715327	0.339178	0.0630628	0.0391412	0.107171	0.49091	0.0895591	0.0623982	0.151285	0.58519	-0.0264964	0.0736585	-0.359719	0.719057	0.967896
C9	3	0.402674	0.135085	0.00287739	0.0349957	0.361127	0.13833	0.00904904	0.135423	0.214381	0.22064	0.331294	0.748917	0.146747	0.260418	0.563505	0.573091	0.940383
C9orf40	1	0.0862328	0.123565	0.485264	0.803703	0.184381	0.150231	0.219728	0.668971	0.0728603	0.256058	0.776007	0.942998	0.11152	0.296875	0.375647	0.707179	0.966349
C9orf40	2	0.00815929	0.0615674	0.894569	0.968661	-0.0103152	0.0677353	0.878963	0.987274	0.127467	0.115322	0.269091	0.699778	-0.137782	0.133743	-1.0302	0.302917	0.854772
C9orf40	3	-0.0387981	0.235583	0.86919	0.960695	0.0216833	0.239427	0.927841	0.992105	0.00590082	0.407785	0.988455	0.997847	0.0157825	0.472879	0.0333753	0.973375	0.997541
CA1	1	0.051327	0.106645	0.630316	0.869689	0.13636	0.12922	0.291331	0.740774	-0.0778274	0.22521	0.729678	0.930371	0.214187	0.259648	0.824913	0.409421	0.901813
CA1	2	0.0113834	0.0531363	0.83037	0.947882	0.00716892	0.058261	0.902071	0.988903	0.0235339	0.101444	0.816559	0.956498	-0.016365	0.116984	-0.139891	0.888746	0.990804
CA1	3	-0.202005	0.203317	0.320455	0.694388	-0.104544	0.205936	0.611706	0.917636	-0.00952748	0.35866	0.978809	0.997204	-0.0950165	0.413578	-0.229743	0.818291	0.98401
CA11	1	0.00975989	0.0558417	0.861256	0.957151	0.0586278	0.0669864	0.381472	0.811253	0.12703	0.117181	0.278411	0.706783	-0.0684018	0.134976	-0.506769	0.612317	0.946784
CA11	2	0.00370622	0.0278233	0.894032	0.968582	-0.00133651	0.0302015	0.964703	0.996034	0.00472765	0.0527908	0.928646	0.984604	-0.00606416	0.0608194	-0.0997076	0.920576	0.995072
CA11	3	-0.178408	0.106457	0.0937774	0.397271	-0.138741	0.106748	0.193725	0.637524	-0.168565	0.186623	0.366457	0.775792	0.0298237	0.214996	0.138717	0.889673	0.990804
CA12	1	0.00811146	0.054182	0.880997	0.964215	-0.0642667	0.0646462	0.320179	0.764818	0.105944	0.114739	0.355885	0.767735	-0.17021	0.131698	-1.29243	0.196207	0.788019
CA12	2	0.0887432	0.0269893	0.00101038	0.0151208	0.104681	0.0291312	0.000327634	0.0147198	-0.00699169	0.0516886	0.892409	0.974132	0.111673	0.0593324	1.88216	0.0598148	0.569761
CA12	3	-0.0586991	0.103299	0.569874	0.841405	0.0650353	0.103025	0.527883	0.888958	-0.265082	0.182698	0.146878	0.583318	0.330117	0.209744	1.57391	0.115509	0.694125
CA13	1	0.152475	0.175249	0.384285	0.740042	-0.015702	0.211213	0.940739	0.993008	0.643389	0.373153	0.0847497	0.476011	-0.659091	0.428782	-1.53712	0.124263	0.710783
CA13	2	0.0441637	0.0873196	0.613023	0.861764	-0.00973789	0.0952246	0.91855	0.991244	0.0939762	0.168139	0.576248	0.876119	-0.103714	0.193232	-0.536735	0.591451	0.943256
CA13	3	0.0162511	0.334124	0.961208	0.989593	0.384403	0.336578	0.253438	0.703443	-1.42067	0.594054	0.0168263	0.237232	1.80508	0.682778	2.64373	0.00819987	0.29063
CA14	1	-0.138792	0.0608595	0.0225868	0.159609	-0.126784	0.0730879	0.0828241	0.436254	-0.241569	0.123608	0.0507343	0.383807	0.114785	0.1436	0.799343	0.424091	0.906347
CA14	2	-0.0965387	0.0303198	0.00145464	0.0203858	-0.102349	0.0329425	0.00189492	0.0490723	-0.0676278	0.0556945	0.224719	0.659929	-0.0347213	0.0647077	-0.536588	0.591552	0.943256
CA14	3	-0.0825116	0.116043	0.477067	0.799684	-0.138672	0.116483	0.233878	0.686196	0.199095	0.19692	0.312056	0.736056	-0.337766	0.228792	-1.47631	0.139862	0.73373
CA2	1	0.17686	0.123702	0.152811	0.510883	0.231407	0.15014	0.123276	0.522616	0.220332	0.259377	0.395673	0.79258	0.0110749	0.299698	0.0369536	0.970522	0.997294
CA2	2	0.0431948	0.0616374	0.483442	0.802788	0.0172984	0.0676967	0.798319	0.973722	0.131925	0.116826	0.258861	0.690312	-0.114627	0.135023	-0.848946	0.395911	0.898321
CA2	3	-0.142413	0.235851	0.545967	0.831728	0.101266	0.23929	0.672163	0.938708	-0.191055	0.413094	0.64375	0.902749	0.29232	0.477395	0.612323	0.540324	0.937404
CA3	1	0.165706	0.106758	0.120638	0.454483	0.232888	0.128426	0.0697944	0.402988	0.010327	0.223576	0.963161	0.994108	0.222561	0.257836	0.863187	0.388035	0.895783
CA3	2	0.0843202	0.0531924	0.112938	0.440056	0.0286009	0.0579077	0.621383	0.922016	0.158243	0.100677	0.116077	0.53665	-0.129642	0.116142	-1.11624	0.264321	0.829811
CA3	3	0.0705644	0.203548	0.728842	0.913338	0.129817	0.204688	0.52595	0.88821	-0.0826602	0.356051	0.816427	0.956498	0.212477	0.410694	0.517362	0.604904	0.945119
CA4	1	0.0451677	0.0404169	0.263775	0.642393	0.0145885	0.0488623	0.765278	0.967398	0.0491628	0.081094	0.544387	0.864081	-0.0345742	0.0946771	-0.36518	0.714977	0.966716
CA4	2	0.0724722	0.0201322	0.000319182	0.00581089	0.0478965	0.0220252	0.0296777	0.265093	0.0856942	0.0365044	0.0189485	0.250249	-0.0377976	0.0426343	-0.886555	0.375319	0.894155
CA4	3	0.200435	0.0770457	0.00928797	0.0846373	0.114967	0.0778618	0.139822	0.555674	0.278788	0.129075	0.030841	0.318096	-0.163821	0.150741	-1.08677	0.277139	0.837218
CA5A	1	0.0914449	0.156348	0.558635	0.837044	0.0347461	0.188619	0.853849	0.983442	-0.00929318	0.319471	0.976795	0.997204	0.0440393	0.370997	0.118705	0.905509	0.993313
CA5A	2	0.125658	0.0778967	0.10673	0.42743	-0.04313	0.0850373	0.612031	0.917693	0.426842	0.143743	0.00300092	0.0968915	-0.469972	0.167014	-2.81397	0.00489331	0.257363
CA5A	3	-0.00549453	0.298085	0.985294	0.996207	0.308137	0.300576	0.30531	0.75444	-0.547607	0.508694	0.281771	0.709771	0.855745	0.59086	1.4483	0.147532	0.744863
CA6	1	-0.354878	0.10834	0.00105612	0.0156253	-0.218446	0.13135	0.0963212	0.471837	-0.150374	0.221044	0.496362	0.841262	-0.0680726	0.257125	-0.264745	0.791206	0.979528
CA6	2	-0.14044	0.0539859	0.00929069	0.0846373	-0.148501	0.0592101	0.0121536	0.156796	-0.104588	0.0995591	0.293545	0.718975	-0.0439122	0.115835	-0.379092	0.70462	0.966349
CA6	3	-0.0289275	0.206606	0.888651	0.966911	-0.113303	0.209345	0.58836	0.90889	-0.27843	0.352013	0.429011	0.808364	0.165127	0.409559	0.403182	0.686814	0.96563
CA7	1	0.040299	0.0508736	0.428288	0.77334	0.0706276	0.0617644	0.252854	0.702894	-0.047149	0.103674	0.649292	0.903733	0.117777	0.120678	0.975956	0.329086	0.872434
CA7	2	0.0236515	0.0253478	0.35079	0.716658	0.042763	0.0278451	0.124627	0.525483	-0.112495	0.0466663	0.0159705	0.234265	0.155258	0.0543423	2.85703	0.0042763	0.252715
CA7	3	-0.0135939	0.0969932	0.888541	0.966911	-0.00987006	0.098435	0.920132	0.991244	-0.0757418	0.165105	0.646439	0.903082	0.0658717	0.192221	0.342687	0.731834	0.969656
CA8	1	0.0524818	0.0386931	0.174999	0.54543	-0.0387895	0.0483875	0.422775	0.832224	0.278534	0.0823335	0.00072392	0.0386355	-0.317323	0.0954995	-3.32277	0.000891278	0.218327
CA8	2	-0.0116059	0.0192796	0.547195	0.832172	0.006618	0.0218159	0.761623	0.966332	-0.0306222	0.0371363	0.409655	0.799642	0.0372402	0.0430702	0.86464	0.387236	0.895462
CA8	3	-0.0504472	0.0737718	0.494092	0.807463	-0.0566048	0.0771122	0.462927	0.855928	-0.0574613	0.131304	0.661685	0.908317	0.000856433	0.152273	0.00562433	0.995512	0.999675
CA9	1	-0.0527168	0.0771712	0.494542	0.807742	-0.0838396	0.0952659	0.378845	0.810978	0.0295723	0.146565	0.840108	0.96098	-0.113412	0.174805	-0.648789	0.516475	0.932615
CA9	2	-0.0657779	0.0384485	0.0871323	0.381803	-0.0453481	0.0429497	0.291061	0.740774	-0.106872	0.0659974	0.105455	0.51716	0.0615237	0.0787422	0.78133	0.434608	0.911554
CA9	3	-0.044824	0.14713	0.760632	0.92586	-0.171638	0.151816	0.258259	0.706655	0.220501	0.233385	0.34482	0.757722	-0.392139	0.278418	-1.40845	0.158996	0.75882
CABP2	1	-0.0128147	0.0953524	0.893093	0.968229	-0.0331408	0.112962	0.769237	0.969757	0.506029	0.195823	0.00979809	0.182163	-0.53917	0.226068	-2.38498	0.0170798	0.374539
CABP2	2	0.029583	0.0475092	0.533502	0.82678	-0.0621362	0.0509256	0.222436	0.673921	0.110669	0.0882628	0.209966	0.645845	-0.172805	0.101901	-1.69582	0.0899194	0.656041
CABP2	3	-0.259301	0.181783	0.153758	0.512295	-0.012842	0.18002	0.943131	0.993658	-0.384165	0.312056	0.218366	0.652754	0.371323	0.360259	1.03071	0.302675	0.854772
CACNA1C	1	-0.0399433	0.0464475	0.389817	0.742377	-0.0267931	0.0564321	0.63495	0.926329	-0.0597098	0.0939196	0.524973	0.854937	0.0329168	0.109569	0.300419	0.763857	0.974882
CACNA1C	2	0.0656463	0.0231385	0.00455695	0.0498238	0.0632088	0.025436	0.012968	0.162629	0.0626483	0.0422956	0.138632	0.570943	0.000560509	0.049355	0.0113567	0.990939	0.99938
CACNA1C	3	-0.0113581	0.0885549	0.897944	0.969824	0.0094045	0.0899327	0.916717	0.991244	0.0412292	0.149576	0.782839	0.945132	-0.0318247	0.174531	-0.182344	0.855313	0.986742
CACNA1H	1	-0.0269766	0.0846661	0.750016	0.921739	-0.0212013	0.103833	0.838211	0.980947	0.181496	0.17357	0.295779	0.72066	-0.202698	0.202257	-1.00218	0.316257	0.865901
CACNA1H	2	0.0489464	0.0421839	0.245936	0.626108	0.107768	0.0468027	0.021318	0.221677	-0.148195	0.0781585	0.0580218	0.404147	0.255963	0.0911002	2.80968	0.00495902	0.257363
CACNA1H	3	0.0424474	0.161418	0.79258	0.935403	0.0943463	0.16547	0.568571	0.902105	0.125434	0.276448	0.650043	0.903851	-0.0310881	0.322186	-0.0964913	0.92313	0.995072
CACNB1	1	0.0656691	0.0865319	0.447921	0.785491	0.147103	0.104742	0.160215	0.589979	0.00709569	0.175193	0.967695	0.995635	0.140007	0.204116	0.685921	0.492763	0.925951
CACNB1	2	0.026413	0.043115	0.540136	0.829362	0.0132712	0.0472262	0.778706	0.971242	-0.0614306	0.0789078	0.436314	0.813345	0.0747017	0.0919606	0.812323	0.416606	0.902456
CACNB1	3	0.0258792	0.164978	0.875353	0.962477	0.259409	0.166917	0.120182	0.517762	-0.199669	0.278983	0.474216	0.832014	0.459077	0.325104	1.4121	0.157922	0.75642
CACNB3	1	0.113573	0.124481	0.361582	0.72537	0.0573479	0.149962	0.702159	0.949206	0.245894	0.260396	0.345068	0.757828	-0.188547	0.300491	-0.627462	0.530356	0.936535
CACNB3	2	0.0870372	0.0620211	0.160528	0.523071	0.0106274	0.0676102	0.8751	0.986759	0.144694	0.117283	0.217383	0.651201	-0.134066	0.135376	-0.99033	0.322013	0.868583
CACNB3	3	0.0628078	0.23733	0.791287	0.935403	0.420541	0.238955	0.0784469	0.425739	-0.613076	0.414622	0.139316	0.571745	1.03362	0.478551	2.15989	0.0307813	0.457143
CACYBP	1	0.0861584	0.148399	0.561525	0.837771	0.0440818	0.179501	0.806012	0.975426	0.17773	0.309285	0.565561	0.870003	-0.133648	0.3576	-0.373737	0.7086	0.966349
CACYBP	2	0.063772	0.0739393	0.388427	0.741919	0.00563384	0.0809275	0.944501	0.993658	0.134344	0.139304	0.334907	0.751409	-0.12871	0.161105	-0.798919	0.424337	0.906488
CACYBP	3	0.304107	0.28292	0.282438	0.659172	0.614125	0.286004	0.0317924	0.276275	-1.05315	0.492285	0.0324714	0.325773	1.66727	0.569336	2.92846	0.00340651	0.250501
CADPS	1	0.216994	0.0641802	0.000723525	0.0115685	0.253393	0.0738282	0.000600721	0.0229536	0.0957427	0.139683	0.493114	0.839369	0.15765	0.157994	0.997822	0.318365	0.866893
CADPS	2	0.0443837	0.0319853	0.165265	0.53154	0.0482871	0.0332985	0.147048	0.567976	0.0487245	0.062918	0.438733	0.814234	-0.000437343	0.0711861	-0.00614365	0.995098	0.999675
CADPS	3	0.0273603	0.122395	0.823116	0.946814	0.0951203	0.117709	0.41905	0.829999	-0.210312	0.222439	0.344471	0.757722	0.305432	0.251663	1.21365	0.22488	0.812641
CALB1	1	-0.130108	0.0712333	0.0677878	0.329688	-0.110408	0.0873736	0.206386	0.654059	-0.0643849	0.138542	0.642148	0.902457	-0.0460232	0.163792	-0.280985	0.778722	0.978169
CALB1	2	-0.125016	0.0354844	0.000427422	0.00752366	-0.145812	0.0393725	0.000213676	0.0107186	-0.104372	0.0623845	0.094397	0.496689	-0.0414397	0.0737701	-0.561741	0.574293	0.940383
CALB1	3	0.134475	0.135816	0.322124	0.695489	0.0998892	0.139248	0.473172	0.861899	-0.151086	0.220626	0.493506	0.839369	0.250975	0.260894	0.961981	0.336059	0.87793
CALB2	1	0.0232729	0.0550271	0.672346	0.889964	-0.00918329	0.0674206	0.891658	0.988649	-0.00623762	0.108782	0.954277	0.990551	-0.00294568	0.127981	-0.0230166	0.981637	0.998753
CALB2	2	0.148118	0.0273982	6.51161e-08	3.84382e-06	0.103834	0.0303818	0.000633701	0.0237394	0.179584	0.0489171	0.000244584	0.018343	-0.0757496	0.0575841	-1.31546	0.188356	0.784848
CALB2	3	-0.125581	0.104907	0.231295	0.612455	-0.120301	0.107438	0.262854	0.712743	-0.0617113	0.173236	0.72169	0.927877	-0.0585896	0.203847	-0.287419	0.773791	0.977388
CALCA	1	0.0151425	0.0946885	0.872946	0.961609	0.00719941	0.113694	0.949511	0.994483	-0.000264663	0.192488	0.998903	0.999919	0.00746407	0.223557	0.0333877	0.973365	0.997541
CALCA	2	0.0868922	0.047175	0.0655025	0.323445	0.0412373	0.0512572	0.421114	0.831135	0.13124	0.0866793	0.130083	0.555082	-0.0900026	0.100701	-0.893765	0.371448	0.891441
CALCA	3	-0.13592	0.180524	0.451506	0.787772	-0.0491439	0.181186	0.786215	0.972546	-0.427962	0.306469	0.162663	0.596924	0.378818	0.356021	1.06403	0.287314	0.844568
CALCB	1	0.0235134	0.0576915	0.683592	0.894395	-0.0424413	0.070675	0.548175	0.897586	0.273046	0.118053	0.0207781	0.261366	-0.315488	0.137592	-2.29293	0.0218522	0.406409
CALCB	2	-0.041965	0.0287436	0.144311	0.495824	-0.022584	0.0318634	0.478478	0.865093	-0.0728008	0.053199	0.171245	0.608731	0.0502168	0.0620114	0.8098	0.418055	0.902817
CALCB	3	-0.214029	0.109981	0.0516609	0.277871	-0.355853	0.112585	0.00157754	0.0429005	0.190096	0.188106	0.312279	0.736056	-0.545949	0.219224	-2.49037	0.012761	0.339789
CALCOCO1	1	0.00854496	0.181435	0.962437	0.989941	-0.0264386	0.218714	0.903787	0.988903	0.000813534	0.383182	0.998306	0.999919	-0.0272521	0.441208	-0.061767	0.950748	0.996293
CALCOCO1	2	0.0105947	0.0904006	0.906705	0.973087	-0.0521662	0.0986056	0.596788	0.911083	0.064765	0.172597	0.707504	0.922889	-0.116931	0.198779	-0.588248	0.556366	0.939199
CALCOCO1	3	-0.260521	0.345906	0.451366	0.787772	0.131788	0.348548	0.705359	0.950564	-1.41026	0.609822	0.0207966	0.261366	1.54205	0.702402	2.19539	0.0281355	0.442189
CALCOCO2	1	0.0979513	0.11297	0.38592	0.740787	0.0242997	0.136233	0.858436	0.984632	0.311613	0.237495	0.189569	0.625918	-0.287313	0.273794	-1.04938	0.294005	0.849526
CALCOCO2	2	0.0319458	0.0562881	0.570353	0.841466	-0.010827	0.06142	0.860078	0.984824	0.076958	0.106994	0.472013	0.830854	-0.087785	0.12337	-0.711561	0.476736	0.920617
CALCOCO2	3	0.241031	0.215377	0.263106	0.641867	0.464289	0.217064	0.0324594	0.279783	-0.573656	0.378192	0.129387	0.554088	1.03795	0.436057	2.38029	0.0172988	0.376515
CALY	1	0.0179981	0.0526537	0.732489	0.915309	0.00683666	0.0645742	0.915685	0.991244	0.00553542	0.103464	0.957336	0.991611	0.00130124	0.121962	0.0106692	0.991487	0.99938
CALY	2	0.0161324	0.0262347	0.53861	0.828536	0.0159414	0.0291127	0.583993	0.90813	-0.0416106	0.0465998	0.371945	0.779784	0.0575521	0.0549462	1.04743	0.294904	0.850124
CALY	3	0.0287693	0.100386	0.774431	0.931767	0.000429618	0.102907	0.996669	0.998554	-0.129938	0.164758	0.430358	0.809076	0.130367	0.194255	0.671114	0.502148	0.929618
CAMKK1	1	0.105679	0.0737713	0.152011	0.510066	0.0763556	0.0865988	0.377947	0.810203	0.148993	0.162737	0.35996	0.772023	-0.0726375	0.184344	-0.394033	0.693557	0.96563
CAMKK1	2	0.0492858	0.036757	0.179982	0.55141	0.0299795	0.0390431	0.442587	0.843326	0.135528	0.0732794	0.064465	0.425447	-0.105548	0.0830315	-1.27118	0.203664	0.795864
CAMKK1	3	0.021544	0.140654	0.878265	0.963153	0.296955	0.137985	0.0314103	0.274999	-0.631505	0.258998	0.0148015	0.226017	0.92846	0.293462	3.16382	0.00155714	0.227498
CAMLG	1	-0.0386796	0.0777295	0.618759	0.864561	-0.0127296	0.0945992	0.892959	0.988649	-0.0498026	0.161196	0.75737	0.939845	0.0370729	0.186904	0.198353	0.842769	0.98489
CAMLG	2	0.0499604	0.0387277	0.19705	0.574634	0.0317497	0.0426488	0.456621	0.851871	0.0764893	0.0725998	0.292141	0.717705	-0.0447396	0.0842	-0.53135	0.595177	0.943565
CAMLG	3	-0.0259053	0.148194	0.861233	0.957151	0.0930167	0.150754	0.53724	0.892842	-0.27132	0.256677	0.290554	0.717435	0.364336	0.297674	1.22394	0.220973	0.811652
CAMSAP1	1	0.0351709	0.160906	0.826979	0.947623	0.0280674	0.194231	0.885104	0.988537	0.205222	0.336167	0.541582	0.862527	-0.177155	0.388245	-0.456296	0.648177	0.953404
CAMSAP1	2	0.0411488	0.0801713	0.607774	0.858576	-0.0121621	0.0875683	0.889542	0.988649	0.104154	0.151421	0.491593	0.839116	-0.116316	0.174919	-0.66497	0.506069	0.930715
CAMSAP1	3	0.136786	0.30677	0.65568	0.881802	0.262867	0.309523	0.395751	0.819254	-0.548654	0.535313	0.305462	0.73065	0.811521	0.618356	1.31238	0.189391	0.785839
CANT1	1	0.0455745	0.0345605	0.187288	0.56273	0.0318054	0.0414647	0.443068	0.84397	0.00763626	0.0716896	0.915176	0.980098	0.0241691	0.0828174	0.291837	0.770412	0.976529
CANT1	2	0.0648123	0.0172147	0.000167053	0.00338979	0.0343393	0.0186921	0.066219	0.39294	0.0650335	0.0322755	0.0439767	0.364884	-0.0306942	0.0372975	-0.822958	0.410532	0.901813
CANT1	3	-0.0786548	0.065891	0.232605	0.614531	-0.0274839	0.0660806	0.677479	0.941381	-0.18815	0.114129	0.0993158	0.506853	0.160666	0.131879	1.21828	0.223118	0.812641
CAPG	1	0.179389	0.101109	0.0760432	0.353397	0.27182	0.120352	0.0239291	0.236819	0.225967	0.218362	0.300814	0.725616	0.0458533	0.249332	0.183904	0.854089	0.986617
CAPG	2	0.103763	0.0503766	0.0394356	0.235165	0.0634264	0.0542685	0.242526	0.695721	0.157833	0.0983406	0.108581	0.523555	-0.0944069	0.112321	-0.840512	0.400622	0.900151
CAPG	3	0.3958	0.192762	0.0400555	0.237703	0.35346	0.19181	0.0653873	0.390874	0.422927	0.347732	0.223964	0.659147	-0.0694664	0.397125	-0.174923	0.86114	0.987055
CAPN3	1	0.022599	0.0551955	0.682224	0.894098	0.124198	0.0683239	0.0691211	0.401934	-0.164306	0.107636	0.126967	0.551634	0.288504	0.12749	2.26296	0.0236385	0.415969
CAPN3	2	0.0565485	0.0274986	0.0397554	0.236589	0.0736803	0.0308005	0.0167639	0.190045	-0.00509057	0.0484977	0.916409	0.980293	0.0787709	0.0574517	1.37108	0.17035	0.773694
CAPN3	3	-0.0593313	0.105231	0.572884	0.841876	-0.0712222	0.108896	0.513099	0.882905	0.0122499	0.171464	0.943049	0.988375	-0.083472	0.203121	-0.410947	0.681112	0.964482
CAPS	1	0.221734	0.141939	0.118262	0.450763	0.164318	0.177481	0.354553	0.793003	0.0300738	0.265749	0.909905	0.979112	0.134244	0.319566	0.420082	0.674426	0.962674
CAPS	2	0.106969	0.0707218	0.130415	0.471482	0.0845	0.080016	0.290972	0.740774	-0.0250897	0.119704	0.833992	0.960554	0.10959	0.143985	0.761121	0.446585	0.913382
CAPS	3	0.333207	0.270617	0.218229	0.597903	-0.0978809	0.282848	0.729308	0.957437	0.900452	0.422976	0.0333276	0.327339	-0.998333	0.508834	-1.962	0.049762	0.533106
CARHSP1	1	0.0763679	0.0888513	0.390073	0.742386	0.108138	0.108409	0.318544	0.763916	0.0600478	0.1875	0.748791	0.935708	0.0480898	0.216584	0.222038	0.824285	0.984436
CARHSP1	2	0.00267565	0.0442712	0.951808	0.985855	-0.016061	0.0488777	0.742467	0.960351	0.0672236	0.0844517	0.426079	0.806219	-0.0832846	0.0975762	-0.853534	0.393363	0.897099
CARHSP1	3	-0.0854754	0.169399	0.61386	0.861764	-0.0301599	0.172771	0.861424	0.984824	0.0626106	0.298602	0.833929	0.960554	-0.0927705	0.344983	-0.268914	0.787996	0.978802
CASC3	1	0.0279472	0.0594076	0.638052	0.873148	0.000492385	0.072234	0.994561	0.998383	0.14037	0.122395	0.251508	0.683698	-0.139878	0.142121	-0.984218	0.325008	0.86949
CASC3	2	0.026526	0.0295996	0.370178	0.730728	-0.00396847	0.0325665	0.903014	0.988903	0.0831882	0.0551251	0.131357	0.557481	-0.0871567	0.0640261	-1.36127	0.173429	0.775644
CASC3	3	0.0989559	0.113261	0.382291	0.738482	0.299992	0.115082	0.00915142	0.136084	-0.282869	0.194899	0.146759	0.583045	0.582861	0.22634	2.57516	0.0100194	0.311315
CASP1	1	0.196111	0.11403	0.0854789	0.376442	0.358469	0.137829	0.00931141	0.137493	-0.0523587	0.242843	0.829305	0.959695	0.410828	0.279231	1.47128	0.141214	0.735109
CASP1	2	-0.0342247	0.0568191	0.546951	0.83217	-0.0658794	0.0621543	0.289196	0.739101	0.159988	0.109358	0.143552	0.578035	-0.225867	0.125787	-1.79564	0.0725517	0.611023
CASP1	3	0.0689155	0.217415	0.751265	0.921936	7.29977e-05	0.21971	0.999735	0.999906	-0.0903205	0.386736	0.81535	0.955944	0.0903935	0.444789	0.203228	0.838957	0.98489
CASP10	1	0.168338	0.120365	0.161959	0.525775	0.111977	0.143834	0.436283	0.839832	0.339308	0.264475	0.199585	0.636666	-0.227331	0.301057	-0.75511	0.450183	0.913382
CASP10	2	0.044841	0.0599742	0.454667	0.789621	-0.0330213	0.0648482	0.610615	0.917636	0.218473	0.119104	0.0666841	0.432504	-0.251494	0.135614	-1.85449	0.0636695	0.583662
CASP10	3	-0.0809845	0.229489	0.724174	0.911353	0.296727	0.229209	0.195494	0.639679	-1.0838	0.420923	0.010065	0.184099	1.38053	0.479284	2.8804	0.00397175	0.252715
CASP2	1	0.0780442	0.116324	0.502277	0.812317	0.00952286	0.139962	0.945756	0.993658	0.259964	0.248766	0.296081	0.72066	-0.250441	0.285436	-0.877396	0.380271	0.895462
CASP2	2	0.0410221	0.0579585	0.479088	0.800005	-0.00508972	0.0631013	0.935714	0.992816	0.157896	0.112042	0.158836	0.594072	-0.162986	0.128589	-1.26749	0.204979	0.797533
CASP2	3	0.0241213	0.221776	0.913391	0.974773	0.392686	0.223019	0.0783016	0.425472	-1.07588	0.395856	0.00659928	0.1533	1.46856	0.454356	3.23218	0.00122849	0.222488
CASP3	1	0.12857	0.152323	0.398645	0.749226	0.0892495	0.183044	0.625853	0.923374	0.193542	0.326263	0.553076	0.866884	-0.104292	0.374103	-0.27878	0.780414	0.978411
CASP3	2	0.0394296	0.075896	0.603403	0.856939	-0.0234282	0.0825253	0.776499	0.970743	0.140633	0.146952	0.338624	0.753206	-0.164061	0.168538	-0.973435	0.330337	0.874169
CASP3	3	-0.0714842	0.290412	0.80557	0.940462	0.339462	0.291691	0.244539	0.698098	-1.3939	0.51914	0.00728273	0.158807	1.73336	0.595474	2.91089	0.00360404	0.250501
CASP4	1	-0.216239	0.242913	0.373373	0.73295	-0.00664791	0.298269	0.982218	0.997318	-0.800206	0.491516	0.103597	0.513535	0.793558	0.574937	1.38025	0.167509	0.7702
CASP4	2	0.148374	0.12103	0.22024	0.600602	0.105544	0.13447	0.432533	0.838068	0.0550975	0.221471	0.803544	0.951087	0.0504468	0.259097	0.194702	0.845626	0.98489
CASP4	3	0.571924	0.463112	0.21686	0.596251	-0.210442	0.475327	0.657967	0.935702	-0.0831652	0.783016	0.91542	0.980098	-0.127277	0.915997	-0.138949	0.88949	0.990804
CASP7	1	0.0969766	0.123251	0.431395	0.775323	0.0199573	0.148248	0.892913	0.988649	0.382124	0.257941	0.138568	0.570943	-0.362167	0.297508	-1.21734	0.223476	0.812641
CASP7	2	0.0393572	0.0614105	0.521603	0.82177	-0.0185185	0.0668369	0.781731	0.971831	0.0827247	0.116211	0.476601	0.832408	-0.101243	0.134061	-0.755205	0.450126	0.913382
CASP7	3	0.402166	0.234968	0.0869896	0.381371	0.516631	0.236206	0.0287465	0.262466	-0.238096	0.410875	0.562296	0.868848	0.754727	0.473932	1.59248	0.111277	0.690295
CASP8	1	0.0735702	0.107357	0.493172	0.807093	0.0808962	0.129306	0.531576	0.890676	0.168952	0.234949	0.47212	0.830854	-0.0880558	0.268181	-0.328345	0.742651	0.971019
CASP8	2	0.0231943	0.0534914	0.664578	0.886205	0.0194451	0.0582978	0.738726	0.959302	0.11502	0.105821	0.277134	0.705787	-0.0955752	0.120817	-0.791072	0.428902	0.908317
CASP8	3	0.105606	0.20468	0.605892	0.857968	0.450344	0.206028	0.0288469	0.262466	-1.18911	0.373714	0.00147452	0.0622412	1.63945	0.426743	3.84178	0.000122147	0.218327
CASP9	1	0.126695	0.0890209	0.154692	0.513227	0.0598341	0.110004	0.586501	0.908577	0.387704	0.177591	0.0290842	0.308232	-0.32787	0.2089	-1.5695	0.116531	0.695947
CASP9	2	0.0260274	0.0443568	0.557362	0.837044	-0.00600826	0.0495955	0.903578	0.988903	0.0907967	0.0800288	0.256632	0.688191	-0.0968049	0.0941505	-1.02819	0.303859	0.854977
CASP9	3	0.128728	0.169727	0.448195	0.785725	0.343813	0.17528	0.0498426	0.346762	-0.64524	0.282804	0.0225666	0.273892	0.989053	0.332718	2.97265	0.00295242	0.239638
CASQ2	1	0.107102	0.0695174	0.123417	0.459982	0.0958109	0.086088	0.265756	0.716034	0.0829926	0.138168	0.548098	0.866034	0.0128183	0.162793	0.0787399	0.93724	0.995072
CASQ2	2	0.0336122	0.0346385	0.331873	0.701688	0.0443179	0.0388124	0.253539	0.703443	0.0475117	0.0622347	0.445254	0.81747	-0.00319377	0.0733455	-0.0435442	0.965268	0.997112
CASQ2	3	0.0646781	0.132544	0.625572	0.866941	-0.00359908	0.1372	0.979072	0.996823	0.468484	0.219922	0.033214	0.327339	-0.472083	0.259209	-1.82124	0.0685699	0.601234
CAT	1	0.0819008	0.0812786	0.313632	0.68658	0.0909364	0.0984238	0.355543	0.793682	0.11122	0.171637	0.517026	0.851102	-0.0202832	0.197854	-0.102516	0.918347	0.995072
CAT	2	-0.038282	0.0404974	0.34452	0.712447	-0.0642763	0.0443718	0.147479	0.568515	-0.00333944	0.0773161	0.965551	0.994676	-0.0609369	0.0891439	-0.683579	0.494241	0.926516
CAT	3	-0.0448409	0.154963	0.772305	0.931356	0.039523	0.156856	0.801069	0.973845	-0.111424	0.273346	0.683566	0.914656	0.150948	0.315154	0.478964	0.631964	0.950772
CBLIF	1	0.0947072	0.121193	0.434542	0.77814	0.0511254	0.149565	0.732487	0.957467	-0.00269137	0.231801	0.990737	0.998515	0.0538168	0.275865	0.195084	0.845327	0.98489
CBLIF	2	0.0412207	0.0603849	0.494847	0.808128	0.0133388	0.0674311	0.843194	0.980947	0.0553946	0.104409	0.595757	0.882904	-0.0420558	0.124291	-0.338367	0.735087	0.969702
CBLIF	3	-0.0528733	0.23106	0.819004	0.944874	-0.511583	0.238307	0.0318341	0.276431	1.03034	0.368791	0.00523349	0.136234	-1.54192	0.439086	-3.51167	0.000445307	0.218327
CBLN1	1	-0.0402408	0.141087	0.775479	0.931879	-0.0406786	0.169827	0.810699	0.97676	0.163133	0.313409	0.602736	0.885297	-0.203811	0.356464	-0.57176	0.567485	0.940176
CBLN1	2	0.161542	0.0702883	0.0215564	0.154761	0.188577	0.076547	0.0137708	0.168733	-0.0753363	0.141172	0.593613	0.882604	0.263913	0.160589	1.64341	0.100299	0.671174
CBLN1	3	0.150625	0.268985	0.575502	0.842508	0.165196	0.270638	0.541612	0.89553	-0.439145	0.499083	0.378965	0.784092	0.604341	0.56774	1.06447	0.287117	0.844568
CBLN4	1	-0.11854	0.0535985	0.0270029	0.182856	-0.134462	0.0633946	0.0339386	0.284559	-0.216721	0.110162	0.0492175	0.380182	0.082259	0.1271	0.647198	0.517504	0.932719
CBLN4	2	-0.00608001	0.0267087	0.819927	0.945299	-0.0212504	0.0285859	0.457261	0.85199	0.00338341	0.0496453	0.945668	0.989006	-0.0246338	0.057287	-0.430007	0.667191	0.96027
CBLN4	3	-0.0469468	0.102198	0.645974	0.877463	0.0030366	0.101046	0.976026	0.996823	-0.0213317	0.175521	0.903275	0.977473	0.0243683	0.202529	0.12032	0.90423	0.993313
CBS	1	0.0174995	0.073549	0.811938	0.942736	-0.0210885	0.0905783	0.815905	0.976807	-0.0299008	0.147359	0.839215	0.96098	0.00881228	0.172971	0.0509465	0.959368	0.996508
CBS	2	0.00364264	0.0366461	0.920821	0.976887	-0.0292158	0.0408362	0.474352	0.862432	0.0885702	0.0663618	0.182065	0.619319	-0.117786	0.0779197	-1.51163	0.130628	0.718121
CBS	3	-0.131026	0.14022	0.350094	0.716356	-0.111357	0.144345	0.440446	0.841412	-0.2056	0.234653	0.380981	0.785426	0.0942424	0.275495	0.342084	0.732288	0.969656
CBX2	1	0.0524397	0.0588502	0.372902	0.732626	0.0496717	0.072644	0.494134	0.874537	-0.0377852	0.115662	0.743923	0.934728	0.0874569	0.136583	0.640321	0.521964	0.934564
CBX2	2	0.0174763	0.0293226	0.551182	0.834278	0.0451207	0.0327494	0.168304	0.600196	-0.133736	0.0520565	0.0102339	0.18516	0.178856	0.0615012	2.90818	0.00363544	0.250501
CBX2	3	-0.0752933	0.1122	0.502189	0.812287	-0.0113576	0.11577	0.921851	0.991244	-0.0384003	0.184198	0.83487	0.960706	0.0270427	0.217558	0.124301	0.901077	0.992259
CC2D1A	1	0.133619	0.128101	0.296928	0.672072	0.130138	0.153756	0.397352	0.820105	0.104428	0.274548	0.703696	0.922456	0.0257096	0.314671	0.0817031	0.934883	0.995072
CC2D1A	2	0.0944287	0.0638253	0.139025	0.487812	0.0174786	0.0693223	0.800941	0.973845	0.203345	0.123628	0.100086	0.507508	-0.185866	0.141737	-1.31135	0.189741	0.785839
CC2D1A	3	-0.0094298	0.244235	0.969202	0.991228	0.356286	0.245017	0.145936	0.566783	-1.10569	0.436884	0.0114164	0.195318	1.46198	0.5009	2.91871	0.00351488	0.250501
CCAR2	1	-0.035865	0.0824094	0.663418	0.885163	-0.0173275	0.101144	0.863979	0.98567	-0.0587114	0.171181	0.731632	0.930502	0.0413839	0.198829	0.208138	0.835121	0.98489
CCAR2	2	-0.0284081	0.0410604	0.489033	0.804838	-0.0996024	0.0455916	0.0289324	0.262466	0.00502005	0.0771077	0.948094	0.989006	-0.104622	0.0895779	-1.16795	0.242827	0.820318
CCAR2	3	0.273864	0.157105	0.081315	0.366671	0.146088	0.161181	0.364764	0.800181	0.229889	0.272591	0.399085	0.794699	-0.0838007	0.316678	-0.264624	0.791299	0.979528
CCDC134	1	0.0676063	0.0717558	0.346116	0.714152	0.00285799	0.0864349	0.973623	0.996823	0.261113	0.150067	0.0819416	0.47179	-0.258255	0.17318	-1.49125	0.135895	0.727721
CCDC134	2	0.0149577	0.0357532	0.675689	0.891763	0.00426496	0.0389689	0.912851	0.991212	-0.0153595	0.0676216	0.820327	0.956962	0.0196245	0.0780465	0.251446	0.801469	0.98164
CCDC134	3	0.212426	0.136799	0.120479	0.454192	0.253913	0.137726	0.0652645	0.390874	-0.182417	0.239061	0.445474	0.817507	0.43633	0.275896	1.5815	0.113763	0.690295
CCDC28A	1	0.0423495	0.0419182	0.312369	0.685242	0.0480143	0.0508204	0.344788	0.783871	0.121697	0.0862359	0.158259	0.593813	-0.0736832	0.100097	-0.736121	0.461657	0.916085
CCDC28A	2	0.00739097	0.0208863	0.723443	0.911262	0.00428463	0.022913	0.851667	0.983373	0.00383073	0.0388537	0.921466	0.981509	0.0004539	0.0451067	0.0100628	0.991971	0.99938
CCDC28A	3	-0.120927	0.0799158	0.130248	0.471482	-0.182011	0.0809751	0.0246103	0.239352	-0.0529484	0.137365	0.69992	0.92052	-0.129063	0.159456	-0.809395	0.418288	0.902817
CCDC50	1	0.034577	0.112849	0.759302	0.925131	0.0651313	0.136509	0.633285	0.925678	0.0140317	0.241427	0.953656	0.990413	0.0510996	0.277348	0.184244	0.853822	0.986559
CCDC50	2	-0.051309	0.0562262	0.361492	0.72537	-0.0573843	0.061543	0.351135	0.789548	-0.106962	0.108735	0.325328	0.743679	0.0495776	0.124944	0.396799	0.691515	0.96563
CCDC50	3	0.271742	0.215141	0.206572	0.586148	0.150729	0.217543	0.488403	0.87059	0.177799	0.384471	0.643783	0.902749	-0.0270698	0.44175	-0.0612785	0.951137	0.996293
CCDC80	1	-0.0363949	0.0606319	0.548339	0.833094	-0.0597301	0.0739747	0.419429	0.829999	-0.0420889	0.117453	0.720103	0.927877	-0.0176413	0.138807	-0.127092	0.898867	0.99183
CCDC80	2	0.135108	0.0301957	7.70252e-06	0.000252885	0.0859772	0.033343	0.00993281	0.141752	0.190195	0.0528205	0.000321126	0.0215579	-0.104218	0.0624641	-1.66844	0.0952276	0.661331
CCDC80	3	0.129148	0.115594	0.263899	0.64243	0.21389	0.117876	0.0696195	0.402828	-0.170549	0.187031	0.361888	0.772998	0.384439	0.221078	1.73893	0.0820465	0.637474
CCER2	1	0.0772452	0.0883995	0.382227	0.738482	0.013914	0.107967	0.897461	0.988903	0.157582	0.17587	0.370299	0.778681	-0.143668	0.206367	-0.69618	0.486316	0.924545
CCER2	2	-0.0179161	0.044046	0.68419	0.894764	-0.00242876	0.0486765	0.960206	0.994801	0.0135215	0.0792266	0.864493	0.967534	-0.0159502	0.0929853	-0.171535	0.863803	0.987391
CCER2	3	-0.0904391	0.168538	0.591543	0.851892	-0.106734	0.172057	0.535046	0.891591	0.0302254	0.280107	0.914075	0.979437	-0.136959	0.32873	-0.41663	0.676949	0.963022
CCL11	1	-0.0508269	0.065157	0.43536	0.778804	-0.0855964	0.0759357	0.259671	0.708293	0.127284	0.144046	0.376949	0.782832	-0.21288	0.162836	-1.30733	0.191101	0.785839
CCL11	2	-0.0677085	0.0324617	0.0370095	0.227647	-0.0515032	0.034234	0.132492	0.54061	-0.0745205	0.0648799	0.250793	0.683247	0.0230173	0.0733578	0.313767	0.753698	0.972815
CCL11	3	0.00509475	0.124225	0.967287	0.991115	0.0374872	0.121019	0.756747	0.965138	-0.2675	0.229382	0.243612	0.6782	0.304988	0.259349	1.17597	0.239605	0.818829
CCL13	1	-0.108628	0.118662	0.359971	0.724404	-0.186008	0.142227	0.190957	0.633528	0.356611	0.253201	0.159088	0.594392	-0.542619	0.290412	-1.86844	0.0617003	0.576001
CCL13	2	0.0789676	0.0591225	0.181675	0.55384	0.0822158	0.0641226	0.199809	0.646201	0.0286187	0.114079	0.80193	0.950575	0.0535971	0.130866	0.409558	0.68213	0.964727
CCL13	3	-0.00109689	0.226238	0.996132	0.998866	0.209374	0.226665	0.355653	0.79375	-0.675632	0.40319	0.0938721	0.496011	0.885006	0.462536	1.91338	0.0556995	0.555937
CCL14	1	-0.0300937	0.0665471	0.651118	0.880003	-0.0450407	0.0806081	0.576334	0.905757	-0.0982244	0.133999	0.463586	0.826675	0.0531837	0.156376	0.340102	0.733779	0.969702
CCL14	2	0.07578	0.0331533	0.0222791	0.158393	0.0851573	0.0363341	0.0191082	0.207949	0.0024466	0.0603624	0.967671	0.995635	0.0827107	0.0704542	1.17396	0.24041	0.818829
CCL14	3	-0.0393876	0.126874	0.756225	0.924073	0.106475	0.128458	0.407191	0.824931	-0.238995	0.213378	0.262758	0.693568	0.345471	0.249062	1.38709	0.165415	0.766692
CCL15	1	-0.00766462	0.0739821	0.917487	0.976025	-0.0585931	0.0888311	0.509522	0.881056	0.0419177	0.152546	0.783494	0.945193	-0.100511	0.176525	-0.569384	0.569096	0.940176
CCL15	2	0.0727074	0.0368583	0.0485524	0.267049	0.0879947	0.040042	0.0279991	0.259109	-0.0243557	0.0687124	0.723014	0.928432	0.11235	0.0795283	1.41271	0.157741	0.756283
CCL15	3	0.160506	0.141044	0.255143	0.635812	0.260437	0.141547	0.065802	0.391995	-0.136887	0.242927	0.573135	0.874935	0.397324	0.281157	1.41317	0.157605	0.756283
CCL16	1	0.151034	0.0886336	0.0883902	0.385631	0.13008	0.104973	0.215304	0.665668	0.0453191	0.18534	0.806841	0.952177	0.0847613	0.213003	0.397935	0.690678	0.96563
CCL16	2	0.168763	0.0441495	0.000132476	0.00280504	0.102897	0.0473207	0.0296892	0.265093	0.143909	0.0834539	0.0847101	0.476011	-0.0410121	0.0959365	-0.427492	0.669021	0.96058
CCL16	3	-0.246723	0.168985	0.144297	0.495824	-0.311917	0.167275	0.0622486	0.382525	-0.162184	0.295151	0.582696	0.879207	-0.149733	0.339257	-0.441356	0.658955	0.956397
CCL17	1	-0.00325688	0.154888	0.983224	0.996006	-0.0115631	0.186234	0.950493	0.994483	0.338585	0.329314	0.303941	0.728412	-0.350148	0.378327	-0.925517	0.354697	0.887598
CCL17	2	0.0268642	0.0771732	0.727767	0.912796	0.0372069	0.0839625	0.657674	0.935702	-0.079582	0.148351	0.591681	0.88146	0.116789	0.170463	0.685128	0.493263	0.926253
CCL17	3	0.11026	0.295297	0.708866	0.903936	0.35338	0.296772	0.233776	0.686196	-0.902858	0.524319	0.0851537	0.476637	1.25624	0.602481	2.08511	0.0370596	0.491661
CCL18	1	0.00963211	0.121629	0.93688	0.982067	-0.00299761	0.142105	0.983171	0.997318	-0.124013	0.268979	0.644786	0.902956	0.121016	0.30421	0.397804	0.690775	0.96563
CCL18	2	0.252186	0.0605765	3.15225e-05	0.000835454	0.206826	0.0640402	0.00124281	0.0371508	0.273843	0.121084	0.0237764	0.280508	-0.0670173	0.136977	-0.489261	0.624657	0.949779
CCL18	3	0.0498694	0.231888	0.829724	0.947882	0.253425	0.226452	0.263113	0.712743	-0.279242	0.428347	0.514498	0.850019	0.532668	0.484522	1.09937	0.271607	0.834335
CCL19	1	0.189453	0.222237	0.393955	0.745604	0.119685	0.276743	0.665403	0.936921	-0.016713	0.418659	0.968159	0.995689	0.136398	0.501859	0.271785	0.785787	0.978568
CCL19	2	0.257309	0.110718	0.0201346	0.148382	0.157237	0.124762	0.207586	0.655317	0.267793	0.188533	0.155569	0.591261	-0.110556	0.226076	-0.489021	0.624827	0.949779
CCL19	3	0.365551	0.423701	0.388281	0.741919	0.249031	0.441024	0.572312	0.904465	0.221154	0.66672	0.740129	0.93379	0.0278768	0.799386	0.0348728	0.972181	0.997441
CCL2	1	-0.0622266	0.0901731	0.490152	0.805186	-0.196688	0.110045	0.0739057	0.414378	0.13785	0.186563	0.460015	0.825465	-0.334538	0.2166	-1.5445	0.122467	0.705816
CCL2	2	0.0347274	0.0449289	0.439566	0.781624	0.0357295	0.0496187	0.471489	0.86025	0.0479429	0.0840375	0.568375	0.87215	-0.0122134	0.0975926	-0.125147	0.900407	0.992259
CCL2	3	0.174835	0.171915	0.309173	0.682328	0.193006	0.175385	0.271147	0.722713	-0.141271	0.297119	0.63448	0.900085	0.334277	0.345021	0.968859	0.332616	0.87587
CCL20	1	-0.0218361	0.152797	0.886363	0.96631	-0.12366	0.186364	0.506999	0.879591	0.161658	0.291106	0.578704	0.877192	-0.285318	0.345651	-0.825451	0.409116	0.901813
CCL20	2	0.260734	0.07611	0.00061429	0.0100648	0.123838	0.0840157	0.14051	0.556879	0.206452	0.13109	0.115363	0.535576	-0.0826133	0.155703	-0.530584	0.595707	0.943565
CCL20	3	-0.116327	0.291311	0.689659	0.896332	-0.274202	0.296991	0.355885	0.7938	0.333092	0.463585	0.472483	0.830933	-0.607294	0.550558	-1.10305	0.270005	0.832023
CCL21	1	0.0456978	0.0715206	0.522865	0.821819	0.0636507	0.0884262	0.471651	0.860412	-0.0221964	0.137649	0.871901	0.969433	0.0858471	0.163604	0.524725	0.599775	0.944327
CCL21	2	0.095577	0.0356295	0.00731274	0.0705791	0.0636223	0.0398634	0.110512	0.498329	0.0702203	0.0619926	0.2574	0.688442	-0.00659791	0.0737033	-0.0895199	0.928669	0.995072
CCL21	3	0.0853397	0.136356	0.531414	0.825755	0.0551164	0.140921	0.695719	0.946835	0.131465	0.219201	0.548708	0.866077	-0.076349	0.260591	-0.292984	0.769534	0.976234
CCL22	1	0.176956	0.0902748	0.0499869	0.271869	0.159662	0.108427	0.140903	0.556942	0.328481	0.185286	0.0763339	0.459418	-0.168819	0.21468	-0.786377	0.431647	0.909342
CCL22	2	0.179869	0.0449665	6.3544e-05	0.00150309	0.121658	0.0488756	0.0128189	0.161586	0.165895	0.083452	0.0468902	0.37278	-0.044237	0.0967112	-0.457413	0.647374	0.953404
CCL22	3	0.183748	0.172122	0.285741	0.662091	0.103716	0.172805	0.548388	0.897586	0.175792	0.295178	0.551512	0.866506	-0.0720759	0.342041	-0.210723	0.833103	0.98489
CCL23	1	0.11616	0.069282	0.0936308	0.396907	0.062328	0.0837074	0.456532	0.851871	0.0240467	0.141967	0.865504	0.967534	0.0382813	0.164807	0.232279	0.816321	0.983916
CCL23	2	0.0146019	0.0345222	0.672321	0.889964	0.0111928	0.0377399	0.766795	0.968393	0.116227	0.0639211	0.0690963	0.440588	-0.105034	0.0742308	-1.41496	0.15708	0.756283
CCL23	3	-0.119501	0.132094	0.365654	0.728565	-0.101868	0.133399	0.4451	0.844313	-0.12634	0.226079	0.576307	0.876119	0.0244726	0.262501	0.0932286	0.925722	0.995072
CCL24	1	-0.100704	0.142143	0.478661	0.799728	-0.16923	0.170383	0.320619	0.76547	0.165566	0.297276	0.577597	0.876747	-0.334796	0.342642	-0.977101	0.328519	0.872434
CCL24	2	-0.415029	0.0707651	4.56302e-09	3.78245e-07	-0.401488	0.0767335	1.70254e-07	4.62774e-05	-0.232969	0.133859	0.0818658	0.471735	-0.16852	0.154293	-1.0922	0.274743	0.836056
CCL24	3	-0.265477	0.270996	0.327277	0.698384	-0.243106	0.27153	0.370635	0.802962	-0.0297677	0.47344	0.949869	0.989562	-0.213338	0.545779	-0.390888	0.69588	0.965738
CCL25	1	-0.0968857	0.0833844	0.245283	0.62568	-0.0583922	0.097825	0.550582	0.898548	-0.0911874	0.181624	0.615648	0.892203	0.0327952	0.206293	0.158973	0.87369	0.988196
CCL25	2	-0.00210091	0.0415479	0.959672	0.989083	-0.0181507	0.0441044	0.680685	0.941948	0.0441342	0.0818103	0.589593	0.880772	-0.0622848	0.0929415	-0.670151	0.502761	0.929643
CCL25	3	0.0399986	0.15898	0.801356	0.938966	-0.0701854	0.155898	0.652574	0.9338	0.309071	0.28921	0.285282	0.71293	-0.379256	0.328552	-1.15433	0.248367	0.822362
CCL26	1	-0.140092	0.152566	0.358505	0.723554	-0.0636355	0.185479	0.731539	0.957467	0.0142326	0.319042	0.96442	0.994618	-0.0778681	0.36904	-0.211002	0.832886	0.98489
CCL26	2	0.07514	0.076016	0.322931	0.695489	0.150907	0.0836119	0.0711237	0.406315	0.0323411	0.143708	0.821954	0.957409	0.118565	0.166262	0.713124	0.475769	0.920399
CCL26	3	-0.143248	0.290875	0.622391	0.865948	0.310058	0.295574	0.294198	0.742514	-0.486573	0.508027	0.338237	0.753013	0.79663	0.587755	1.35538	0.175297	0.775644
CCL27	1	-0.0573887	0.0996258	0.564592	0.839477	-0.0506978	0.118568	0.668962	0.938224	-0.0782661	0.216469	0.717702	0.926838	0.0275683	0.246814	0.111697	0.911064	0.99489
CCL27	2	-0.11278	0.0496331	0.0230798	0.162406	-0.140716	0.0534413	0.00847175	0.130458	0.029515	0.0975068	0.762137	0.939845	-0.170231	0.111192	-1.53097	0.125776	0.710783
CCL27	3	-0.123929	0.189939	0.514105	0.818322	-0.222397	0.188945	0.2392	0.69211	-0.16301	0.344731	0.636338	0.900762	-0.0593874	0.393115	-0.151069	0.879922	0.988611
CCL28	1	-0.122858	0.0992135	0.215612	0.595761	-0.0932664	0.117372	0.426848	0.834003	-0.14533	0.220599	0.510065	0.849212	0.0520634	0.24988	0.208353	0.834953	0.98489
CCL28	2	-0.102586	0.0494301	0.0379644	0.230018	-0.0634611	0.052915	0.230434	0.682023	-0.279133	0.0992737	0.00495125	0.131823	0.215672	0.112496	1.91716	0.0552172	0.555308
CCL28	3	-0.515014	0.189126	0.00647223	0.0641624	-0.194177	0.187044	0.299229	0.747932	-0.716894	0.351147	0.0412593	0.355507	0.522717	0.397857	1.31383	0.188902	0.785509
CCL3	1	0.294796	0.0929792	0.00152369	0.0212263	0.204681	0.112138	0.0679853	0.398833	-0.0314335	0.181439	0.862467	0.967103	0.236115	0.213296	1.10698	0.268301	0.831197
CCL3	2	0.165975	0.0463241	0.000340568	0.00614143	0.160006	0.050543	0.00155075	0.0425473	0.0793358	0.0817181	0.331683	0.749058	0.0806698	0.0960856	0.839562	0.401154	0.900151
CCL3	3	-0.232494	0.177303	0.189778	0.56715	-0.024773	0.17873	0.889764	0.988649	-0.360254	0.288893	0.212465	0.64838	0.335481	0.339711	0.987547	0.323374	0.868583
CCL4	1	0.212943	0.11466	0.0633021	0.315781	0.241746	0.143014	0.0909825	0.460746	-0.129883	0.212423	0.540946	0.862209	0.371629	0.256079	1.45123	0.146716	0.744127
CCL4	2	0.0804603	0.057132	0.15905	0.520577	0.0880324	0.0644799	0.172194	0.606183	0.085752	0.0956785	0.370173	0.778681	0.0022804	0.115378	0.0197646	0.984231	0.999061
CCL4	3	0.0288342	0.218621	0.895072	0.968864	0.237089	0.227928	0.29827	0.746673	-0.25738	0.338282	0.446794	0.818045	0.49447	0.407904	1.21222	0.225428	0.812641
CCL5	1	0.170572	0.173851	0.326536	0.698384	0.0419637	0.208373	0.840399	0.980947	0.457554	0.375544	0.223153	0.657975	-0.415591	0.42948	-0.96766	0.333214	0.87587
CCL5	2	0.0838307	0.0866217	0.333166	0.702769	0.0369941	0.093944	0.693744	0.946148	0.0496285	0.16919	0.769285	0.941483	-0.0126344	0.193522	-0.0652867	0.947946	0.996155
CCL5	3	-0.261513	0.331454	0.430128	0.774509	0.0816622	0.33207	0.805749	0.975413	-0.962388	0.597984	0.107611	0.522325	1.04405	0.684	1.52639	0.126913	0.711785
CCL7	1	0.229761	0.103135	0.0259058	0.178195	0.142928	0.123902	0.248703	0.700949	0.420713	0.214402	0.0498012	0.381822	-0.277785	0.247628	-1.12178	0.261955	0.829739
CCL7	2	0.152406	0.0513824	0.00301937	0.036307	0.062313	0.0558608	0.264656	0.714811	0.216879	0.0965606	0.0247558	0.285351	-0.154566	0.111554	-1.38557	0.165879	0.767301
CCL7	3	-0.298952	0.196642	0.128454	0.469288	-0.0218965	0.197464	0.911707	0.9908	-0.557438	0.341493	0.102684	0.511579	0.535541	0.394474	1.35761	0.174587	0.775644
CCL8	1	0.168899	0.102877	0.100655	0.413663	0.127819	0.124085	0.302987	0.752509	0.25976	0.219177	0.236024	0.672042	-0.131942	0.251864	-0.52386	0.600376	0.944374
CCL8	2	0.150301	0.0512515	0.00336482	0.0393281	0.0896862	0.0559396	0.108902	0.494692	0.172815	0.0987056	0.0800545	0.466612	-0.0831291	0.113455	-0.732705	0.463738	0.916085
CCL8	3	-0.150636	0.196148	0.442514	0.783533	-0.00257331	0.197754	0.989618	0.997911	-0.576947	0.348989	0.0983698	0.504939	0.574374	0.401123	1.43191	0.152169	0.751392
CCN1	1	0.0772722	0.131932	0.558086	0.837044	0.0493763	0.154258	0.748906	0.961988	-0.0666884	0.296888	0.822283	0.957483	0.116065	0.334571	0.346906	0.728662	0.969405
CCN1	2	0.0249081	0.065736	0.704758	0.902688	-0.0330451	0.0695463	0.634687	0.926121	0.0859434	0.133724	0.520461	0.851756	-0.118988	0.150728	-0.789427	0.429862	0.908474
CCN1	3	-0.344585	0.251523	0.170704	0.539384	-0.0529519	0.245831	0.829459	0.980156	-0.829484	0.472624	0.0793257	0.465438	0.776533	0.532735	1.45763	0.144942	0.740964
CCN2	1	0.0121752	0.0980614	0.901191	0.970815	-0.0485366	0.116312	0.676468	0.940697	0.145626	0.217341	0.502875	0.846066	-0.194162	0.246507	-0.787656	0.430898	0.908627
CCN2	2	0.0251856	0.0488591	0.606227	0.85797	0.0168288	0.052439	0.748276	0.961988	-0.0181259	0.0979042	0.85313	0.964783	0.0349546	0.111063	0.314727	0.752969	0.972815
CCN2	3	-0.307437	0.186944	0.100081	0.411897	-0.0739497	0.185358	0.689933	0.94555	-0.673408	0.345978	0.0516784	0.387937	0.599458	0.392503	1.52727	0.126694	0.711199
CCN3	1	-0.0451089	0.0579842	0.436606	0.779806	-0.0801928	0.0708702	0.257848	0.706655	0.0456807	0.108378	0.673416	0.909824	-0.125874	0.129492	-0.972053	0.331024	0.874686
CCN3	2	0.0867631	0.0288849	0.00266993	0.0329527	0.0450707	0.0319507	0.158378	0.586171	0.139073	0.048769	0.00437136	0.124011	-0.0940025	0.0583032	-1.61231	0.106895	0.684528
CCN3	3	0.166768	0.110544	0.131413	0.473111	0.170951	0.112936	0.13013	0.536493	0.0552078	0.172597	0.749087	0.935708	0.115743	0.206263	0.561144	0.574699	0.940383
CCN4	1	0.088631	0.0697651	0.203949	0.582257	0.0540643	0.0840856	0.520257	0.886218	0.195668	0.145242	0.177995	0.616743	-0.141604	0.167826	-0.843756	0.398806	0.899648
CCN4	2	0.104156	0.0347545	0.00273047	0.0335581	0.0804698	0.0379033	0.0337718	0.283974	0.100819	0.0654181	0.123359	0.546556	-0.0203495	0.0756055	-0.269154	0.787811	0.978802
CCN4	3	-0.101539	0.133012	0.445247	0.78478	0.0434623	0.134003	0.745688	0.961452	-0.057086	0.231353	0.805116	0.951638	0.100548	0.26736	0.376079	0.706858	0.966349
CCN5	1	0.0817156	0.0689501	0.235976	0.618468	-0.048597	0.0815144	0.551068	0.898548	0.119248	0.140663	0.396626	0.792709	-0.167845	0.162575	-1.03241	0.301879	0.854772
CCN5	2	0.24111	0.0343149	2.18504e-12	4.18668e-10	0.193197	0.0367092	1.44209e-07	4.01314e-05	0.235475	0.0632562	0.000199934	0.0160362	-0.0422778	0.0731362	-0.578069	0.563218	0.939199
CCN5	3	-0.180745	0.131454	0.169155	0.537334	-0.0969332	0.129903	0.455562	0.851304	-0.343658	0.223965	0.125004	0.549246	0.246725	0.258911	0.952931	0.340625	0.879751
CCND2	1	0.000197024	0.0534706	0.99706	0.999197	0.020543	0.0653222	0.753156	0.964387	-0.0599103	0.111345	0.590566	0.880987	0.0804533	0.129092	0.623226	0.533136	0.936535
CCND2	2	0.00606503	0.0266419	0.81992	0.945299	0.00201534	0.0294504	0.945443	0.993658	0.02199	0.0501548	0.661089	0.908182	-0.0199747	0.0581621	-0.343431	0.731274	0.969656
CCND2	3	-0.0107068	0.101943	0.916356	0.975265	0.0443775	0.104099	0.669896	0.938224	-0.00252512	0.177327	0.988639	0.997946	0.0469027	0.205625	0.228098	0.81957	0.984292
CCNE1	1	-0.0597984	0.138895	0.666816	0.887165	-0.0228493	0.166147	0.890618	0.988649	-0.0719019	0.298212	0.809482	0.953561	0.0490525	0.341373	0.143692	0.885744	0.990448
CCNE1	2	-0.125998	0.0691997	0.0686526	0.331575	-0.106664	0.0749007	0.154451	0.580271	0.0209855	0.134327	0.875862	0.970339	-0.12765	0.153798	-0.829981	0.40655	0.9005
CCNE1	3	0.297322	0.264801	0.261529	0.640904	0.379176	0.264755	0.152119	0.575582	0.481809	0.474855	0.310338	0.735616	-0.102633	0.543675	-0.188776	0.850269	0.985594
CCS	1	0.227008	0.0822921	0.00581061	0.0597836	0.255928	0.0989942	0.00974144	0.140219	0.114638	0.1768	0.51676	0.851102	0.14129	0.202628	0.697291	0.485621	0.924545
CCS	2	0.0345055	0.0410091	0.400127	0.749931	-0.0014057	0.0446435	0.974882	0.996823	0.0981967	0.0796266	0.217568	0.651201	-0.0996024	0.0912877	-1.09108	0.275236	0.836056
CCS	3	0.0725472	0.15692	0.643857	0.87678	0.096026	0.157801	0.542851	0.895541	-0.169783	0.281561	0.546539	0.86499	0.265809	0.322766	0.823534	0.410204	0.901813
CCT5	1	0.0295612	0.0757122	0.696214	0.898796	-0.0546754	0.0903239	0.544974	0.8967	0.20732	0.167264	0.215243	0.649629	-0.261995	0.190094	-1.37824	0.168129	0.77077
CCT5	2	-0.00954286	0.0377239	0.800297	0.938108	-0.0214914	0.0407224	0.597679	0.911445	0.0130268	0.0753568	0.862763	0.967103	-0.0345183	0.0856561	-0.402987	0.686958	0.96563
CCT5	3	0.0319196	0.144348	0.824993	0.947242	0.233799	0.143929	0.104317	0.487432	-0.589994	0.266262	0.0267587	0.296247	0.823793	0.302673	2.72172	0.00649426	0.279402
CD101	1	0.0729333	0.0635411	0.251059	0.631767	0.105924	0.0758692	0.162699	0.59333	0.0788133	0.132838	0.553013	0.866884	0.0271106	0.152978	0.177219	0.859336	0.986928
CD101	2	-0.0238085	0.0316601	0.452058	0.787772	-0.0546154	0.0342045	0.110352	0.49799	0.0257333	0.059837	0.667177	0.909221	-0.0803488	0.0689233	-1.16577	0.243707	0.820518
CD101	3	0.1784	0.12114	0.140853	0.490726	0.157038	0.120909	0.194032	0.637931	0.0629132	0.211557	0.76619	0.941055	0.0941251	0.24367	0.38628	0.699289	0.966349
CD109	1	-0.085477	0.0557281	0.125089	0.46357	-0.110842	0.0667928	0.097042	0.473384	-0.0665864	0.116476	0.567574	0.871264	-0.0442558	0.134268	-0.329608	0.741696	0.971019
CD109	2	0.0622017	0.0277649	0.025082	0.173775	0.0282529	0.0301156	0.348187	0.786701	0.0929598	0.0524469	0.0763951	0.459449	-0.0647069	0.0604783	-1.06992	0.284656	0.843449
CD109	3	-0.079339	0.106252	0.455249	0.789814	-0.0737193	0.106453	0.488633	0.870779	0.0268766	0.185499	0.884806	0.972453	-0.100596	0.213874	-0.470351	0.638104	0.952439
CD14	1	-0.0463653	0.0685489	0.498805	0.810794	-0.13022	0.0817704	0.111298	0.499365	0.0157526	0.141113	0.911121	0.979112	-0.145972	0.163093	-0.895027	0.370772	0.891441
CD14	2	0.0571506	0.0341528	0.0942677	0.397801	0.0472731	0.0368673	0.199779	0.646201	-0.0367626	0.0635602	0.563033	0.868888	0.0840357	0.0734785	1.14368	0.252758	0.826614
CD14	3	-0.0386129	0.130691	0.767653	0.928363	-0.0572451	0.130324	0.660488	0.936368	-0.138555	0.224716	0.537548	0.860667	0.0813101	0.259773	0.313004	0.754277	0.972815
CD160	1	0.0316596	0.0781459	0.685383	0.894896	0.00929507	0.0960226	0.922886	0.991436	-0.0105773	0.150607	0.944013	0.988558	0.0198724	0.178614	0.111259	0.911411	0.99489
CD160	2	0.11325	0.0389286	0.00362791	0.0418176	0.0888683	0.043284	0.0400798	0.309618	0.105522	0.0678188	0.119801	0.540633	-0.0166538	0.0804543	-0.206997	0.836012	0.98489
CD160	3	0.257086	0.148977	0.0844215	0.37446	0.207954	0.153013	0.174152	0.61004	0.108378	0.239841	0.651385	0.90455	0.0995765	0.284494	0.350013	0.726329	0.969015
CD163	1	0.00143225	0.0746384	0.98469	0.996144	-0.0223379	0.0897167	0.803378	0.974762	-0.26284	0.149136	0.0780756	0.462576	0.240502	0.174042	1.38186	0.167014	0.769322
CD163	2	0.186781	0.0371662	5.06122e-07	2.3853e-05	0.168151	0.0404198	3.20284e-05	0.0025124	0.180998	0.067142	0.0070526	0.156415	-0.012847	0.0783697	-0.163928	0.869788	0.98757
CD163	3	0.296908	0.142285	0.0369265	0.227396	0.374688	0.142935	0.00876827	0.132751	-0.075806	0.237594	0.749701	0.936065	0.450494	0.277275	1.62472	0.104223	0.681384
CD164	1	-0.024086	0.0455012	0.59657	0.853117	-0.0398792	0.0523846	0.446506	0.844734	-0.0261038	0.0931943	0.779415	0.94389	-0.0137755	0.106908	-0.128853	0.897474	0.991722
CD164	2	0.0214675	0.0226708	0.343689	0.711483	0.0080804	0.0236179	0.732259	0.957467	0.0432412	0.0419733	0.302975	0.727819	-0.0351608	0.0481618	-0.730056	0.465356	0.916751
CD164	3	-0.0922544	0.0867475	0.287575	0.663726	0.00765894	0.0834838	0.926905	0.992105	-0.258904	0.14836	0.0810435	0.469626	0.266563	0.170236	1.56584	0.117385	0.696798
CD164L2	1	0.0311188	0.0525748	0.553927	0.835502	0.0260664	0.0631125	0.679603	0.941584	0.041851	0.11278	0.710595	0.924181	-0.0157846	0.129239	-0.122135	0.902792	0.99274
CD164L2	2	-0.00278033	0.0261958	0.915475	0.975197	0.00897238	0.0284542	0.752518	0.963991	-0.0158228	0.0508011	0.755463	0.939246	0.0247952	0.058227	0.425836	0.670228	0.96058
CD164L2	3	-0.0402315	0.100236	0.688153	0.895671	0.054221	0.100578	0.58983	0.909192	-0.378967	0.17951	0.0348238	0.334828	0.433188	0.205766	2.10525	0.0352698	0.479059
CD177	1	-0.214247	0.217826	0.325338	0.697716	-0.0524523	0.263961	0.842491	0.980947	-0.476902	0.448423	0.287615	0.715395	0.42445	0.520344	0.81571	0.414666	0.901863
CD177	2	-0.0490689	0.108535	0.651199	0.88001	-0.00697394	0.119006	0.95327	0.994483	-0.401694	0.201916	0.0467242	0.37278	0.39472	0.234377	1.68412	0.0921576	0.658449
CD177	3	-0.188416	0.415299	0.650059	0.879181	-0.256353	0.42065	0.542256	0.89553	-0.344656	0.714209	0.629428	0.897482	0.0883027	0.82888	0.106533	0.91516	0.995072
CD1C	1	0.005902	0.040445	0.883981	0.965532	0.00128161	0.0490426	0.979152	0.996823	0.0366256	0.0803007	0.648339	0.903084	-0.035344	0.0940924	-0.375631	0.707191	0.966349
CD1C	2	-0.0216231	0.0201513	0.283266	0.659758	-0.0149493	0.0221103	0.498976	0.875943	-0.023775	0.0361696	0.511013	0.849361	0.00882575	0.0423923	0.208192	0.835079	0.98489
CD1C	3	0.11142	0.0771057	0.148465	0.504187	0.0617673	0.0781538	0.429351	0.835496	0.11971	0.127871	0.349236	0.760795	-0.0579432	0.149863	-0.38664	0.699022	0.966349
CD2	1	0.00719705	0.0546184	0.895168	0.968864	0.0704649	0.0662381	0.287435	0.737736	-0.00971698	0.112957	0.931452	0.985173	0.0801819	0.130945	0.612331	0.540319	0.937404
CD2	2	0.0101046	0.0272137	0.710413	0.904499	0.0174255	0.0298642	0.559574	0.900157	0.04196	0.0508759	0.409562	0.799642	-0.0245345	0.0589935	-0.415885	0.677494	0.963093
CD2	3	0.0644011	0.104131	0.536275	0.827596	0.0515752	0.105563	0.625153	0.923252	0.129657	0.179876	0.471066	0.830854	-0.0780817	0.208564	-0.374378	0.708123	0.966349
CD200	1	-0.0260293	0.0438295	0.552601	0.835118	0.0339372	0.0523245	0.516615	0.884069	-0.123587	0.0905987	0.172609	0.610793	0.157524	0.104623	1.50564	0.132161	0.719991
CD200	2	0.00661366	0.0218383	0.76201	0.926782	-0.0211225	0.0235899	0.370589	0.802962	0.0251695	0.0408168	0.537504	0.860667	-0.046292	0.0471434	-0.981941	0.326129	0.871155
CD200	3	0.000145227	0.0835629	0.998613	0.999585	-0.00281819	0.0833874	0.97304	0.996823	-0.085181	0.144309	0.555044	0.867177	0.0823628	0.166669	0.494171	0.621186	0.948848
CD200R1	1	0.027262	0.0575444	0.635679	0.871884	0.0103395	0.0690399	0.880956	0.987619	-0.0770955	0.119782	0.519852	0.851756	0.0874349	0.138254	0.632421	0.527112	0.936193
CD200R1	2	0.107165	0.0286622	0.000185332	0.00370918	0.075496	0.0311189	0.0152787	0.178578	0.119274	0.0539244	0.0270322	0.298632	-0.0437777	0.0622593	-0.703151	0.481962	0.923346
CD200R1	3	-0.0270365	0.10971	0.805348	0.940445	0.0584203	0.110023	0.595441	0.911054	-0.126426	0.190757	0.507521	0.849212	0.184847	0.220212	0.839404	0.401242	0.900151
CD207	1	0.112921	0.0637182	0.076376	0.353958	0.190934	0.0776827	0.0139901	0.169622	0.157425	0.130197	0.226685	0.663328	0.0335098	0.151611	0.221025	0.825073	0.984436
CD207	2	0.00301725	0.0317502	0.924291	0.977368	-0.0398437	0.0350299	0.255385	0.704784	-0.00049366	0.0586566	0.993285	0.999356	-0.03935	0.0683205	-0.575962	0.564641	0.939199
CD207	3	0.132789	0.121486	0.274389	0.652107	-0.0152244	0.123828	0.902151	0.988903	0.270005	0.207337	0.192905	0.62962	-0.28523	0.2415	-1.18108	0.237572	0.817153
CD209	1	-0.000433371	0.0647787	0.994662	0.998639	0.060354	0.0800402	0.450836	0.84853	-0.0232457	0.127503	0.855345	0.965322	0.0835997	0.150544	0.555317	0.578678	0.941217
CD209	2	0.0487209	0.0322744	0.131165	0.473021	0.00363316	0.0360867	0.919807	0.991244	0.175715	0.0573653	0.00220534	0.0795557	-0.172081	0.0677719	-2.53913	0.011113	0.32316
CD209	3	0.0233391	0.123502	0.850112	0.955695	0.154209	0.12755	0.226683	0.677787	-0.0826578	0.20305	0.68397	0.91467	0.236867	0.239788	0.987818	0.323242	0.868583
CD22	1	0.0311589	0.0717221	0.663974	0.885804	-0.0189329	0.0863766	0.826506	0.979265	-1.33228e-05	0.140446	0.999924	0.99999	-0.0189195	0.164882	-0.114746	0.908647	0.994313
CD22	2	0.09745	0.0357295	0.00638816	0.0635987	0.0466432	0.0389404	0.231014	0.683221	0.109285	0.063239	0.0840438	0.47483	-0.0626414	0.0742666	-0.843468	0.398967	0.899648
CD22	3	0.267234	0.136728	0.0506567	0.273996	0.338269	0.137618	0.0139844	0.169622	-0.0611344	0.223664	0.784612	0.945675	0.399403	0.26261	1.5209	0.128286	0.714299
CD226	1	0.032673	0.0594225	0.582433	0.845639	0.0040581	0.0726302	0.955443	0.994761	0.0518429	0.120285	0.666491	0.909221	-0.0477848	0.140512	-0.340076	0.733799	0.969702
CD226	2	0.00650998	0.0296076	0.825971	0.947623	-0.00317219	0.0327451	0.922827	0.991436	0.0362466	0.0541794	0.503528	0.846066	-0.0394187	0.063306	-0.62267	0.533501	0.936535
CD226	3	-0.149962	0.113287	0.185603	0.55897	0.011526	0.115746	0.920679	0.991244	-0.300052	0.191504	0.117236	0.538412	0.311578	0.223765	1.39243	0.163791	0.765221
CD244	1	0.000140225	0.0457285	0.997553	0.999245	-0.0260329	0.0551426	0.636863	0.926449	-0.0322183	0.0947427	0.733828	0.930842	0.00618537	0.109622	0.0564248	0.955003	0.996508
CD244	2	0.0474099	0.022782	0.0374438	0.228534	0.00939345	0.024861	0.705557	0.95061	0.0894757	0.042653	0.0359891	0.339115	-0.0800823	0.0493695	-1.6221	0.104782	0.682278
CD244	3	0.0498193	0.087182	0.567707	0.840557	0.133401	0.0878695	0.128996	0.534078	-0.23017	0.150839	0.127107	0.551641	0.363571	0.174567	2.08271	0.0372777	0.491763
CD248	1	-0.0415084	0.0587322	0.479737	0.800109	-0.0650654	0.0709933	0.359423	0.797145	-0.0914607	0.120282	0.447068	0.818087	0.0263953	0.13967	0.188983	0.850106	0.985594
CD248	2	0.0642458	0.0292605	0.0281279	0.187445	0.0752089	0.032001	0.0187789	0.205352	0.0395419	0.05418	0.46554	0.827816	0.035667	0.0629248	0.566819	0.570837	0.940383
CD248	3	-0.0149009	0.111976	0.894137	0.968582	0.0459242	0.11314	0.68482	0.942666	-0.35795	0.191483	0.0616464	0.414809	0.403874	0.22241	1.81589	0.0693866	0.601494
CD27	1	0.051923	0.0679377	0.444713	0.78478	0.0101789	0.0833581	0.902814	0.988903	-0.0928255	0.129425	0.473285	0.831242	0.103004	0.153946	0.669092	0.503437	0.929915
CD27	2	0.0865833	0.0338453	0.0105284	0.0927323	0.0709131	0.0375762	0.0591602	0.372763	0.0261904	0.0583006	0.65329	0.905259	0.0447227	0.0693609	0.644782	0.519068	0.93394
CD27	3	0.312686	0.129509	0.0157697	0.12437	0.283341	0.132817	0.0329188	0.281048	0.352666	0.206052	0.0870596	0.480725	-0.0693246	0.245149	-0.282786	0.777341	0.978169
CD274	1	0.0754276	0.0576579	0.190823	0.56766	0.0260494	0.0691773	0.706507	0.950905	0.0423515	0.122338	0.729223	0.930371	-0.0163021	0.140542	-0.115994	0.907657	0.993789
CD274	2	0.0577094	0.0287266	0.044559	0.253187	0.0471433	0.0311856	0.130636	0.53756	0.0359314	0.055104	0.514397	0.850019	0.0112119	0.0633166	0.177076	0.859449	0.986928
CD274	3	-0.1257	0.109927	0.252854	0.634267	0.0396778	0.110243	0.718919	0.954482	-0.384319	0.194736	0.0485034	0.378696	0.423997	0.223776	1.89474	0.0581273	0.564603
CD276	1	0.0625882	0.0604191	0.30026	0.675527	0.0761895	0.0732134	0.298058	0.746673	-0.000707344	0.123918	0.995446	0.999585	0.0768969	0.14393	0.534267	0.593157	0.943439
CD276	2	0.0776455	0.0300999	0.00989861	0.0885195	0.118527	0.0329919	0.000328701	0.0147198	-0.00765212	0.0558173	0.890965	0.973607	0.126179	0.0648386	1.94604	0.0516496	0.543819
CD276	3	0.311259	0.115173	0.0068871	0.067644	0.262496	0.116656	0.0244559	0.239352	0.213523	0.197314	0.279253	0.707736	0.0489733	0.229219	0.213653	0.830818	0.98489
CD28	1	0.000722401	0.0605869	0.990487	0.997418	0.0302219	0.0742137	0.683848	0.942666	-0.0309157	0.118898	0.794863	0.94974	0.0611375	0.140158	0.436204	0.662689	0.959351
CD28	2	0.0800868	0.0301825	0.00797415	0.0752842	0.0566526	0.0334553	0.090408	0.459031	0.115963	0.0535252	0.0303305	0.315114	-0.0593108	0.0631206	-0.939644	0.3474	0.883393
CD28	3	0.149029	0.115506	0.196987	0.574634	0.205731	0.118255	0.081933	0.434301	-0.0237628	0.18935	0.900137	0.976136	0.229494	0.223244	1.028	0.30395	0.854977
CD2AP	1	0.127358	0.11243	0.257323	0.636944	0.0644188	0.136823	0.63778	0.926681	0.277644	0.232981	0.23345	0.671156	-0.213225	0.270187	-0.789176	0.430009	0.908474
CD2AP	2	0.103239	0.056016	0.0653399	0.32301	0.0362391	0.0616861	0.556895	0.900157	0.188555	0.10492	0.0723914	0.44913	-0.152316	0.12171	-1.25146	0.210767	0.804386
CD2AP	3	-0.189455	0.214354	0.376793	0.736324	0.265531	0.218035	0.223309	0.674951	-1.31874	0.370509	0.000376214	0.0240283	1.58427	0.429902	3.6852	0.000228526	0.218327
CD300A	1	0.0218748	0.0431043	0.61182	0.861102	-0.0312636	0.0530106	0.555362	0.900157	0.0310755	0.0838978	0.711106	0.924344	-0.0623391	0.099242	-0.628153	0.529904	0.936535
CD300A	2	0.0394689	0.0214752	0.0660943	0.324994	0.0271377	0.0238987	0.256176	0.705201	0.0599512	0.0377797	0.112623	0.531683	-0.0328135	0.044704	-0.734016	0.462939	0.916085
CD300A	3	0.0533207	0.0821791	0.516452	0.819369	0.149829	0.0844696	0.0761282	0.419592	-0.326421	0.133512	0.0145333	0.224176	0.47625	0.15799	3.01444	0.00257455	0.23008
CD300C	1	0.0253691	0.0579316	0.661453	0.884868	0.0219887	0.070806	0.756149	0.965138	-0.0566194	0.114067	0.619662	0.893836	0.0786081	0.134257	0.585507	0.558207	0.939199
CD300C	2	0.104509	0.0288556	0.000293287	0.00547593	0.111372	0.0319068	0.000483746	0.0197004	0.0793122	0.0513667	0.122658	0.545192	0.0320599	0.0604696	0.530182	0.595986	0.943565
CD300C	3	0.0687291	0.110448	0.533766	0.826804	0.233677	0.112819	0.0383561	0.303115	-0.198013	0.181635	0.275702	0.705471	0.431691	0.213821	2.01894	0.0434938	0.515573
CD300E	1	0.155665	0.0715683	0.0296371	0.194837	0.166039	0.0880491	0.0593524	0.372963	0.111433	0.139233	0.423565	0.805322	0.0546053	0.164738	0.331468	0.740291	0.971019
CD300E	2	0.16902	0.0356438	2.13123e-06	8.30327e-05	0.116838	0.0396883	0.00324736	0.0705171	0.177094	0.0626586	0.00473179	0.128917	-0.0602566	0.0741704	-0.812407	0.416558	0.902456
CD300E	3	0.375547	0.136437	0.00591903	0.0604165	0.380538	0.140296	0.00668929	0.113475	0.112568	0.221745	0.611728	0.889739	0.267969	0.2624	1.02123	0.307147	0.857893
CD300LF	1	-0.0369957	0.100771	0.713528	0.905891	0.109643	0.123464	0.374528	0.80691	-0.228694	0.203605	0.26141	0.692701	0.338337	0.238114	1.4209	0.155345	0.756214
CD300LF	2	0.0673622	0.0502074	0.179715	0.55117	-0.000833532	0.0556653	0.988053	0.997531	0.168954	0.0916873	0.0654442	0.429244	-0.169787	0.107262	-1.58292	0.11344	0.690295
CD300LF	3	0.153146	0.19212	0.425379	0.771904	0.223039	0.196753	0.256985	0.705884	-0.122763	0.324293	0.705039	0.922663	0.345802	0.379312	0.911654	0.361951	0.889402
CD300LG	1	-0.0993644	0.0634487	0.11735	0.449376	-0.0450521	0.0767064	0.556991	0.900157	-0.177862	0.126843	0.160926	0.595284	0.13281	0.148233	0.895956	0.370276	0.891441
CD300LG	2	0.0954428	0.0316084	0.00253468	0.0315836	0.094985	0.0345726	0.00601567	0.106371	0.0640546	0.0571402	0.262352	0.693279	0.0309304	0.0667852	0.463133	0.643269	0.952514
CD300LG	3	0.316911	0.120954	0.00879677	0.0817302	0.359939	0.1222	0.00323051	0.0704444	0.17335	0.202033	0.390928	0.791477	0.186589	0.236115	0.790246	0.429384	0.908474
CD302	1	0.120472	0.051362	0.0190085	0.141995	0.0717464	0.0625353	0.251283	0.702894	0.105127	0.0994692	0.290631	0.717435	-0.0333805	0.117494	-0.284104	0.776331	0.977959
CD302	2	0.121094	0.0255808	2.21842e-06	8.5652e-05	0.103149	0.0281798	0.000252895	0.012316	0.0787086	0.0447938	0.0789726	0.464315	0.0244407	0.0529206	0.461837	0.644198	0.952514
CD302	3	0.12969	0.0979319	0.185423	0.55897	0.0906046	0.0996602	0.363297	0.799231	0.134264	0.158416	0.396746	0.792709	-0.0436591	0.187157	-0.233275	0.815548	0.983916
CD33	1	0.188007	0.138081	0.173348	0.543187	0.025828	0.168581	0.878237	0.987273	0.551659	0.283787	0.0519754	0.388052	-0.525831	0.330083	-1.59303	0.111154	0.690295
CD33	2	0.151056	0.0687943	0.0281197	0.187445	0.0061919	0.0760042	0.935071	0.992816	0.2849	0.12781	0.0258633	0.292917	-0.278708	0.148701	-1.87429	0.0608911	0.572102
CD33	3	0.456665	0.263248	0.0828022	0.37066	0.198119	0.26865	0.460857	0.854908	0.669249	0.452031	0.138809	0.571266	-0.47113	0.525837	-0.895963	0.370273	0.891441
CD34	1	-0.11786	0.0407856	0.00385959	0.0436276	-0.0947118	0.0487891	0.0522513	0.355479	-0.134102	0.0837342	0.10934	0.525049	0.0393904	0.0969112	0.406459	0.684406	0.96563
CD34	2	-0.0306873	0.0203245	0.131093	0.472908	-0.0134384	0.0219995	0.54131	0.89553	-0.01682	0.0377284	0.655753	0.906203	0.00338161	0.0436739	0.0774287	0.938283	0.995072
CD34	3	0.0837365	0.0777724	0.281633	0.658816	0.0457669	0.0777629	0.556178	0.900157	0.135524	0.133375	0.309638	0.734681	-0.0897571	0.154389	-0.581369	0.560992	0.939199
CD36	1	0.0831789	0.0627278	0.184845	0.55826	0.0259995	0.0756007	0.730924	0.957467	0.162018	0.130927	0.215985	0.650272	-0.136018	0.151186	-0.899674	0.368294	0.890292
CD36	2	0.0494095	0.0312538	0.113913	0.441806	0.0578207	0.0340805	0.089799	0.45734	0.0213626	0.0589849	0.717244	0.926838	0.0364581	0.0681227	0.535184	0.592523	0.943367
CD36	3	-0.104605	0.119595	0.381771	0.738482	-0.0179862	0.12048	0.881329	0.987789	-0.193187	0.208523	0.354266	0.766359	0.1752	0.240826	0.727498	0.466921	0.917514
CD38	1	-0.00231074	0.0524341	0.964849	0.990199	-0.0290163	0.0636715	0.6486	0.931931	-0.100907	0.10467	0.33508	0.751409	0.0718905	0.122515	0.586791	0.557344	0.939199
CD38	2	-0.00545601	0.0261254	0.834576	0.949464	-0.0325754	0.0287048	0.256464	0.705201	0.00262042	0.0471529	0.955685	0.991435	-0.0351958	0.0552029	-0.637572	0.523752	0.935053
CD38	3	-0.0315043	0.0999668	0.752653	0.923183	-0.0907224	0.101466	0.371279	0.803167	-0.268622	0.166655	0.107075	0.520969	0.1779	0.195114	0.911774	0.361888	0.889402
CD3D	1	-0.0271295	0.0494178	0.583024	0.845667	0.00496615	0.0602637	0.934324	0.992754	-0.136034	0.108948	0.211881	0.647103	0.141	0.124505	1.13249	0.25743	0.828881
CD3D	2	-0.00388404	0.0246227	0.874661	0.962177	0.0100629	0.0271695	0.711111	0.95315	-0.0565724	0.049076	0.249082	0.681318	0.0666352	0.0560949	1.1879	0.234872	0.815269
CD3D	3	-0.0413846	0.0942165	0.660485	0.884868	0.0250087	0.0960379	0.794556	0.973388	-0.127765	0.173526	0.461599	0.82604	0.152774	0.198329	0.770302	0.441121	0.913262
CD3E	1	-0.0918129	0.050618	0.0697168	0.334835	-0.112415	0.060558	0.0634334	0.386553	-0.0282306	0.0980724	0.773473	0.942422	-0.084184	0.115263	-0.730367	0.465166	0.916751
CD3E	2	-0.0117281	0.0252224	0.641946	0.875375	-0.0319181	0.0273047	0.242443	0.695721	0.0256344	0.0441743	0.561745	0.868659	-0.0575525	0.0519319	-1.10823	0.267762	0.831197
CD3E	3	0.144482	0.096507	0.134379	0.478702	0.15663	0.0965104	0.104629	0.487432	-0.0469601	0.156184	0.76368	0.94026	0.20359	0.183596	1.1089	0.267472	0.831197
CD3G	1	-0.108024	0.132146	0.413672	0.762498	-0.187279	0.158211	0.236543	0.688596	-0.277745	0.274061	0.310911	0.736056	0.0904663	0.316449	0.285879	0.77497	0.977959
CD3G	2	0.124713	0.0658373	0.0582055	0.298904	0.0749692	0.0713296	0.293268	0.74172	0.132964	0.123446	0.2815	0.709547	-0.0579948	0.142572	-0.406775	0.684173	0.96563
CD3G	3	0.262845	0.251937	0.296822	0.672072	0.170793	0.252139	0.49818	0.874873	0.142874	0.436502	0.743447	0.934728	0.0279191	0.504091	0.0553851	0.955832	0.996508
CD4	1	0.122254	0.0517663	0.0182025	0.137436	0.0992563	0.0609589	0.103498	0.486402	0.0647754	0.105758	0.540251	0.861854	0.0344809	0.122069	0.282471	0.777582	0.978169
CD4	2	0.106029	0.0257857	3.93841e-05	0.000994215	0.0516098	0.0274821	0.0604132	0.37599	0.135184	0.0475918	0.00452719	0.125388	-0.0835746	0.0549568	-1.52073	0.128327	0.714299
CD4	3	0.0181103	0.098707	0.854427	0.95607	-0.0082317	0.0971566	0.93248	0.992352	-0.0891531	0.168426	0.596605	0.882972	0.0809214	0.194439	0.416178	0.677279	0.963022
CD40	1	0.147289	0.0845501	0.0815171	0.367015	0.0553558	0.101301	0.584768	0.908517	0.253629	0.182143	0.163857	0.597369	-0.198274	0.208418	-0.951326	0.341439	0.879892
CD40	2	0.0960956	0.0421252	0.0225472	0.159493	0.0733602	0.045667	0.108208	0.492676	0.113382	0.0820449	0.167063	0.601923	-0.0400221	0.0938981	-0.426229	0.669941	0.96058
CD40	3	0.013932	0.161209	0.931132	0.980084	0.220694	0.161426	0.171603	0.605754	-0.654603	0.289955	0.0240243	0.281078	0.875297	0.331862	2.63753	0.00835112	0.29063
CD40LG	1	-0.0452948	0.132117	0.731723	0.914825	-0.0913481	0.158761	0.565043	0.901554	0.237243	0.284867	0.404995	0.797982	-0.328591	0.32612	-1.00758	0.313656	0.864509
CD40LG	2	-0.00394239	0.0658278	0.952244	0.985855	-0.0345584	0.071577	0.629236	0.92463	-0.0231109	0.128326	0.857087	0.96551	-0.0114476	0.146938	-0.0779074	0.937902	0.995072
CD40LG	3	-0.229286	0.25188	0.362675	0.725851	0.103678	0.253007	0.681974	0.942054	-0.993105	0.453427	0.028566	0.305366	1.09678	0.519239	2.11229	0.0346616	0.47455
CD46	1	-0.0227102	0.0479575	0.635827	0.871884	-0.0284249	0.057376	0.620317	0.921721	-0.0742099	0.0973624	0.445984	0.817715	0.045785	0.113011	0.405138	0.685376	0.96563
CD46	2	0.0926706	0.0238864	0.000104939	0.0022883	0.10038	0.025852	0.00010378	0.00641789	0.0528214	0.0438511	0.228444	0.665363	0.0475584	0.0509043	0.934271	0.350164	0.884721
CD46	3	0.11375	0.0914294	0.213465	0.593586	0.250697	0.0914088	0.00610459	0.107254	-0.300324	0.154991	0.0527329	0.389953	0.551021	0.179939	3.06227	0.00219665	0.23008
CD48	1	0.0551335	0.0498064	0.268326	0.647171	0.0947884	0.0601976	0.11537	0.507288	-0.0920111	0.099577	0.355532	0.767397	0.186799	0.116359	1.60538	0.108411	0.686673
CD48	2	0.0747266	0.0248115	0.0026004	0.0322306	0.0745988	0.0271342	0.00598199	0.106108	0.0349116	0.0448548	0.436424	0.813345	0.0396872	0.0524235	0.75705	0.44902	0.913382
CD48	3	0.130753	0.0949557	0.168532	0.536428	0.142332	0.0959339	0.13793	0.550777	0.0428955	0.158595	0.786812	0.946896	0.0994361	0.185353	0.536468	0.591635	0.943259
CD5	1	0.00735296	0.0574331	0.898129	0.969824	-0.0127793	0.0697477	0.854627	0.983442	-0.0880412	0.115134	0.444505	0.81747	0.0752619	0.134613	0.5591	0.576094	0.940383
CD5	2	0.0994723	0.0286079	0.000507914	0.00865379	0.0534959	0.0314418	0.0888888	0.454403	0.107531	0.0518368	0.0381047	0.344712	-0.0540352	0.060627	-0.891271	0.372784	0.891441
CD5	3	0.293116	0.109479	0.00742597	0.0712601	0.214355	0.111135	0.0537818	0.358903	0.24072	0.183329	0.189241	0.625811	-0.0263649	0.214384	-0.12298	0.902123	0.992565
CD55	1	-0.0335111	0.0414792	0.419157	0.766798	-0.0118167	0.0508871	0.816376	0.976807	-0.112384	0.0804372	0.162443	0.59659	0.100567	0.0951822	1.05657	0.290706	0.847703
CD55	2	0.0459815	0.020665	0.026086	0.178928	0.0533787	0.0229372	0.019973	0.213582	0.0760439	0.036221	0.0358406	0.338474	-0.0226653	0.0428728	-0.528663	0.597039	0.943872
CD55	3	0.128448	0.0790775	0.10432	0.421394	0.140769	0.0810854	0.0825781	0.435893	0.00629197	0.12813	0.960837	0.993172	0.134477	0.151632	0.886868	0.37515	0.894118
CD58	1	-0.0792084	0.0297593	0.00778221	0.07395	-0.0690185	0.0355709	0.0523655	0.356028	-0.11926	0.0613501	0.0519748	0.388052	0.0502415	0.0709163	0.708462	0.478658	0.922434
CD58	2	0.0305944	0.0148287	0.039107	0.234042	0.0435684	0.0160346	0.0065941	0.112023	0.020978	0.0276456	0.448006	0.818426	0.0225904	0.0319592	0.706851	0.479659	0.922444
CD58	3	0.0933602	0.0567429	0.0999189	0.411505	0.0782333	0.0566913	0.167615	0.599292	0.149505	0.0977198	0.126112	0.550615	-0.0712717	0.112974	-0.63087	0.528125	0.936193
CD59	1	0.029618	0.0376464	0.431443	0.775323	-0.00708686	0.0460522	0.877701	0.987084	0.0332525	0.0690205	0.629991	0.8977	-0.0403393	0.0829737	-0.48617	0.626846	0.95023
CD59	2	0.0677792	0.0187518	0.000301593	0.00557156	0.0456679	0.0207584	0.0278273	0.258541	0.109918	0.0310417	0.000403207	0.0256124	-0.06425	0.037343	-1.72054	0.0853345	0.646839
CD59	3	0.115859	0.0717705	0.106478	0.426832	0.0568901	0.0733885	0.438242	0.840414	0.131828	0.109901	0.230398	0.668358	-0.0749379	0.132152	-0.56706	0.570673	0.940383
CD5L	1	0.034565	0.066779	0.604741	0.857791	0.0571257	0.0815157	0.483446	0.867308	-0.0965337	0.133156	0.468516	0.829397	0.153659	0.156126	0.9842	0.325017	0.86949
CD5L	2	0.0198077	0.0332728	0.551641	0.834572	0.0170692	0.0367515	0.642334	0.929175	-0.0195531	0.059982	0.744454	0.934827	0.0366223	0.0703457	0.520605	0.602642	0.944491
CD5L	3	0.0500052	0.127316	0.694498	0.898427	0.0699504	0.129907	0.590266	0.909192	0.159941	0.212055	0.450746	0.819719	-0.089991	0.248683	-0.361871	0.717448	0.967807
CD6	1	0.112587	0.0919706	0.220906	0.60091	0.070298	0.110923	0.526254	0.888336	0.184044	0.194663	0.344486	0.757722	-0.113746	0.224048	-0.507686	0.611674	0.946745
CD6	2	0.146753	0.045815	0.0013613	0.0193328	0.0752382	0.0500055	0.132453	0.54061	0.165864	0.0876544	0.0585305	0.405035	-0.0906256	0.100915	-0.898039	0.369165	0.891302
CD6	3	0.484308	0.175319	0.00574207	0.0592874	0.371396	0.176741	0.0356305	0.29245	0.252915	0.310016	0.414657	0.800283	0.118481	0.356858	0.332013	0.73988	0.97099
CD63	1	-0.0052204	0.0880196	0.952706	0.985855	-0.0450315	0.104903	0.667735	0.938039	0.0904848	0.192826	0.638912	0.901404	-0.135516	0.219514	-0.617347	0.537006	0.937404
CD63	2	0.0703718	0.0438533	0.108573	0.431178	0.0439745	0.0472937	0.352484	0.791059	0.00861165	0.0868587	0.921028	0.981132	0.0353628	0.0988996	0.357563	0.72067	0.967896
CD63	3	-0.234235	0.167804	0.162763	0.527413	0.069416	0.167176	0.677983	0.941584	-1.01169	0.306672	0.000979001	0.0474795	1.08111	0.349279	3.09527	0.00196636	0.23008
CD69	1	0.195077	0.14953	0.192042	0.569962	0.129529	0.181148	0.474595	0.862512	0.33602	0.316111	0.287855	0.715535	-0.206491	0.364336	-0.56676	0.570877	0.940383
CD69	2	0.090132	0.074504	0.226384	0.608597	0.00399355	0.0816717	0.961002	0.994801	0.170142	0.142384	0.232177	0.669662	-0.166148	0.164144	-1.01221	0.311439	0.863196
CD69	3	-0.0510602	0.285094	0.857861	0.956954	0.29118	0.288677	0.313153	0.759105	-1.20059	0.503129	0.0170681	0.240062	1.49177	0.580063	2.57173	0.0101192	0.311315
CD7	1	0.0430161	0.0614946	0.484241	0.803286	0.0377782	0.0754001	0.616354	0.920162	-0.000925771	0.120653	0.993878	0.999526	0.038704	0.142275	0.272036	0.785594	0.978568
CD7	2	0.0159805	0.0306401	0.601986	0.856066	0.0216248	0.0339937	0.524696	0.887773	0.0245326	0.0543455	0.651712	0.904764	-0.00290779	0.0641015	-0.0453623	0.963819	0.997112
CD7	3	0.212579	0.117233	0.0698007	0.334835	0.202909	0.120147	0.0912759	0.461632	0.0209822	0.192144	0.913049	0.979112	0.181927	0.226615	0.802801	0.42209	0.905541
CD70	1	0.101461	0.0709436	0.152685	0.510883	0.148895	0.0857736	0.0826063	0.435893	0.000869257	0.149201	0.995352	0.999585	0.148025	0.172099	0.860116	0.389725	0.896146
CD70	2	0.0379969	0.0353486	0.282424	0.659172	0.0458796	0.0386733	0.235512	0.687222	0.0327869	0.0672043	0.625669	0.896069	0.0130927	0.0775373	0.168856	0.86591	0.987391
CD70	3	-0.00844786	0.135263	0.950201	0.98571	0.195167	0.136697	0.153393	0.577881	-0.321655	0.237554	0.175804	0.614839	0.516822	0.274076	1.88569	0.0593372	0.568936
CD72	1	0.111363	0.0630774	0.0774943	0.356315	0.0427469	0.0766672	0.577152	0.9062	0.0991312	0.122874	0.419847	0.801962	-0.0563843	0.144831	-0.389312	0.697046	0.966349
CD72	2	0.0503594	0.0314289	0.109099	0.432252	0.0269825	0.0345647	0.435031	0.839327	0.0602108	0.0553437	0.276686	0.705787	-0.0332283	0.0652507	-0.50924	0.610584	0.946125
CD72	3	0.250656	0.120255	0.0371391	0.228113	0.307181	0.122149	0.0119227	0.155702	-0.149163	0.195683	0.445946	0.817715	0.456343	0.230678	1.97827	0.0478981	0.528356
CD74	1	0.0606708	0.0605297	0.316195	0.689266	0.0439521	0.0729396	0.546798	0.896979	0.00961743	0.122365	0.937358	0.987012	0.0343346	0.142455	0.241021	0.809539	0.982737
CD74	2	0.105302	0.0301509	0.000479526	0.00827872	0.0943088	0.0328739	0.00412743	0.0828069	0.0758781	0.0551051	0.168599	0.603572	0.0184307	0.0641659	0.287234	0.773933	0.977388
CD74	3	0.0830356	0.115403	0.471823	0.797907	0.115294	0.116236	0.321268	0.766009	-0.159305	0.194855	0.413659	0.800008	0.274599	0.22689	1.21027	0.226174	0.812641
CD79B	1	0.103754	0.0757321	0.170699	0.539384	0.0779648	0.093112	0.402427	0.822878	-0.0499637	0.142695	0.72625	0.929121	0.127928	0.170387	0.75081	0.452767	0.914402
CD79B	2	0.182445	0.0377141	1.32373e-06	5.42868e-05	0.15725	0.0419562	0.000179104	0.00942961	0.1514	0.0642319	0.0184672	0.248606	0.00585016	0.0767207	0.0762527	0.939218	0.995072
CD79B	3	0.355418	0.144371	0.0138306	0.113043	0.443825	0.148336	0.00277688	0.0637423	-0.118564	0.227243	0.601875	0.884864	0.562388	0.271372	2.07239	0.0382294	0.495922
CD80	1	0.04674	0.049729	0.347283	0.714426	0.0280695	0.0597157	0.638326	0.926687	0.0185473	0.0959257	0.846694	0.963128	0.00952224	0.112994	0.0842719	0.93284	0.995072
CD80	2	0.0363729	0.0247769	0.142115	0.492598	0.04495	0.0269198	0.0949894	0.469089	-0.0025303	0.043209	0.953306	0.990402	0.0474803	0.0509086	0.932658	0.350997	0.885867
CD80	3	0.0704766	0.0948105	0.457283	0.790911	0.126463	0.0951587	0.183882	0.623502	-0.213531	0.152728	0.162157	0.596154	0.339995	0.179948	1.88941	0.0588369	0.566629
CD82	1	0.0156563	0.0614469	0.798884	0.937234	-0.0152835	0.0745852	0.837644	0.980947	-0.0769236	0.12608	0.54182	0.862543	0.0616401	0.14649	0.420782	0.673914	0.962674
CD82	2	0.0238118	0.0306157	0.436718	0.779877	0.0105404	0.0336264	0.753939	0.964818	0.040487	0.0567906	0.475939	0.832408	-0.0299466	0.0659993	-0.453741	0.650015	0.954228
CD82	3	-0.162083	0.117145	0.166492	0.533368	-0.0988464	0.118858	0.405632	0.823954	-0.293483	0.200743	0.143824	0.57807	0.194637	0.233291	0.834306	0.404108	0.9005
CD83	1	0.111987	0.0584581	0.05542	0.288916	0.16341	0.0704125	0.0203169	0.21601	0.0702141	0.113679	0.53684	0.860312	0.0931956	0.133719	0.696951	0.485834	0.924545
CD83	2	0.0982456	0.0291215	0.000743159	0.0117538	0.0617303	0.0317473	0.0518675	0.354311	0.100319	0.0511833	0.0500655	0.382711	-0.038589	0.0602298	-0.640696	0.52172	0.934564
CD83	3	0.214646	0.111452	0.0541291	0.284982	0.205354	0.112221	0.0672887	0.396407	0.176429	0.181025	0.329811	0.748148	0.0289245	0.212987	0.135804	0.891976	0.991198
CD84	1	-0.0338649	0.0520337	0.515165	0.818706	0.00148649	0.0628527	0.981132	0.997318	0.0026913	0.108103	0.980139	0.997269	-0.0012048	0.125047	-0.00963481	0.992313	0.99938
CD84	2	0.0204399	0.0259258	0.430471	0.774768	0.000420257	0.0283369	0.988167	0.997556	0.0360542	0.0486905	0.459055	0.825202	-0.0356339	0.056336	-0.632524	0.527044	0.936193
CD84	3	0.013835	0.0992045	0.889088	0.967026	0.13608	0.100156	0.174275	0.61004	-0.299345	0.172092	0.0820341	0.471955	0.435425	0.199116	2.18679	0.0287577	0.446374
CD86	1	-0.0140477	0.0422067	0.739265	0.917936	0.00966103	0.0486313	0.842533	0.980947	-0.113245	0.0898832	0.207775	0.644183	0.122906	0.102196	1.20265	0.229111	0.81324
CD86	2	0.036291	0.0210281	0.0843931	0.37446	-0.00269393	0.0219253	0.902213	0.988903	0.118057	0.0404519	0.00353727	0.108513	-0.120751	0.0460117	-2.62436	0.0086811	0.292405
CD86	3	0.304122	0.0804406	0.000156825	0.00321573	0.209393	0.0774772	0.00688867	0.115516	0.0987447	0.143162	0.490398	0.839116	0.110648	0.162782	0.679732	0.496674	0.928078
CD8A	1	-0.00920025	0.0834474	0.91221	0.974278	-0.0040903	0.101422	0.967831	0.996616	-0.110051	0.163601	0.501189	0.844564	0.105961	0.192488	0.550481	0.581989	0.941911
CD8A	2	0.0600161	0.0415758	0.148885	0.504482	0.0178859	0.0457253	0.695687	0.946835	-0.0160167	0.0736961	0.827959	0.959606	0.0339026	0.086729	0.390903	0.695869	0.965738
CD8A	3	-0.0380068	0.159094	0.81119	0.942536	0.0165472	0.161629	0.918458	0.991244	-0.0902141	0.260551	0.729178	0.930371	0.106761	0.306611	0.348198	0.727692	0.969148
CD93	1	-0.0926942	0.0507806	0.0679573	0.32999	-0.103777	0.0613704	0.0908645	0.460548	-0.0495266	0.0994153	0.618385	0.89367	-0.0542501	0.116832	-0.464343	0.642402	0.952439
CD93	2	0.0475902	0.0253015	0.0599961	0.30462	0.0602076	0.0276665	0.0295602	0.26471	0.0167096	0.0447812	0.709066	0.92369	0.043498	0.0526383	0.826357	0.408602	0.90174
CD93	3	0.294383	0.0968008	0.00235992	0.029903	0.263889	0.097784	0.00697081	0.116121	0.208069	0.158293	0.188768	0.62555	0.0558198	0.18606	0.30001	0.76417	0.974965
CD99	1	-0.0804536	0.032872	0.0143942	0.116285	-0.055014	0.0393504	0.162122	0.592707	-0.102092	0.0662041	0.123133	0.546179	0.047078	0.0770158	0.611278	0.541016	0.937404
CD99	2	0.0775653	0.0163721	2.17644e-06	8.45122e-05	0.0570991	0.0177349	0.00128708	0.0382784	0.0941474	0.0297926	0.00158897	0.0644858	-0.0370483	0.0346716	-1.06855	0.285274	0.843481
CD99	3	0.0824749	0.0626779	0.188238	0.564134	0.129684	0.062704	0.0386426	0.304145	-0.0735018	0.105457	0.485855	0.836357	0.203186	0.122691	1.65608	0.0977052	0.666
CD99L2	1	0.0474783	0.0422329	0.26094	0.640729	0.0417947	0.0500168	0.403389	0.82326	0.0344012	0.0865749	0.691125	0.917418	0.00739351	0.0999845	0.0739465	0.941053	0.995291
CD99L2	2	0.0768682	0.0210365	0.000258787	0.00496668	0.0606021	0.0225439	0.00719396	0.119098	0.114132	0.0389557	0.00341119	0.105297	-0.0535298	0.0450086	-1.18932	0.234312	0.815269
CD99L2	3	0.0302769	0.0805203	0.706909	0.903304	0.104171	0.0797051	0.191254	0.633971	-0.12067	0.137863	0.381469	0.785598	0.224841	0.159246	1.41191	0.157976	0.75642
CDA	1	0.00637897	0.071583	0.928993	0.979088	-0.126067	0.0860611	0.142986	0.560625	0.253046	0.153535	0.0994043	0.506853	-0.379113	0.17601	-2.15393	0.0312457	0.45921
CDA	2	0.0483957	0.0356649	0.17481	0.545219	0.00631363	0.0388037	0.870752	0.986722	0.18476	0.0691199	0.00754735	0.160193	-0.178447	0.0792672	-2.2512	0.0243727	0.42391
CDA	3	0.048439	0.136475	0.722645	0.910846	0.213361	0.137148	0.119805	0.517666	-0.347889	0.244531	0.154907	0.590334	0.561251	0.280366	2.00185	0.0453007	0.519712
CDAN1	1	-0.00500739	0.0339039	0.882586	0.965239	0.00412729	0.0407149	0.919258	0.991244	0.0362238	0.0770417	0.638249	0.901266	-0.0320965	0.0871385	-0.368339	0.71262	0.966716
CDAN1	2	0.0285551	0.0168916	0.0909491	0.391389	0.0295642	0.0183542	0.107258	0.49091	0.0407242	0.0346976	0.24059	0.676287	-0.01116	0.039253	-0.284309	0.776174	0.977959
CDAN1	3	-0.0923656	0.0646356	0.153013	0.511122	-0.0775076	0.0648807	0.23226	0.684607	-0.139074	0.122675	0.256998	0.688191	0.0615666	0.138776	0.443641	0.657302	0.955706
CDC123	1	0.0341596	0.0933142	0.714316	0.905891	0.118725	0.112765	0.292427	0.740982	-0.220862	0.20311	0.276925	0.705787	0.339587	0.232313	1.46176	0.143806	0.739312
CDC123	2	-0.032501	0.0464937	0.484534	0.803387	-0.0700655	0.050838	0.168164	0.6	0.0106795	0.0915022	0.907093	0.978795	-0.080745	0.104676	-0.771378	0.440483	0.913261
CDC123	3	0.163193	0.177903	0.358989	0.72405	0.259527	0.179698	0.148699	0.569884	0.0458687	0.323507	0.887256	0.972453	0.213658	0.370065	0.577352	0.563701	0.939199
CDC25A	1	-0.0811658	0.0590528	0.169313	0.537334	-0.0836185	0.0705449	0.235913	0.687672	0.0243514	0.129384	0.850722	0.964146	-0.10797	0.147367	-0.732663	0.463764	0.916085
CDC25A	2	0.0466954	0.0294228	0.112517	0.439246	0.0483757	0.0318038	0.128269	0.533506	0.0686183	0.05827	0.239029	0.674882	-0.0202426	0.0663843	-0.304931	0.760419	0.973296
CDC25A	3	0.0732607	0.11259	0.515256	0.818706	0.0676593	0.112427	0.547316	0.897324	-0.310401	0.205991	0.131924	0.55932	0.378061	0.234675	1.611	0.107181	0.684528
CDC26	1	0.0583797	0.103143	0.571397	0.841604	0.00531217	0.124256	0.9659	0.996508	0.25709	0.221186	0.245172	0.678878	-0.251778	0.253698	-0.992432	0.320987	0.867901
CDC26	2	0.0317885	0.0513915	0.536215	0.827596	-0.00731205	0.0560206	0.896154	0.988903	0.13805	0.0996238	0.165912	0.599747	-0.145362	0.114294	-1.27182	0.203436	0.795504
CDC26	3	0.265624	0.196639	0.176766	0.547617	0.411314	0.197984	0.0377752	0.300938	-0.407562	0.352246	0.247326	0.681057	0.818876	0.404073	2.02655	0.042708	0.512732
CDC27	1	0.0253883	0.101578	0.802636	0.938966	-0.0440608	0.123084	0.72037	0.954938	0.177573	0.215758	0.410546	0.799642	-0.221634	0.248397	-0.892255	0.372256	0.891441
CDC27	2	0.045514	0.0506104	0.368503	0.730258	0.0238433	0.0554921	0.667444	0.938039	0.102382	0.0971806	0.292166	0.717705	-0.0785386	0.111908	-0.701812	0.482796	0.923483
CDC27	3	-0.0183049	0.19366	0.924696	0.977531	0.103252	0.19615	0.598624	0.911684	-0.575452	0.34351	0.093971	0.496085	0.678704	0.395568	1.71577	0.0862038	0.647794
CDC37	1	0.0537973	0.142838	0.706452	0.903266	-0.0800514	0.172136	0.641906	0.929175	0.372732	0.303934	0.220136	0.655352	-0.452783	0.349295	-1.29628	0.19488	0.788015
CDC37	2	0.0401833	0.0711693	0.572341	0.841876	-0.0181993	0.0776076	0.814598	0.976807	0.115066	0.136918	0.400731	0.795562	-0.133266	0.157383	-0.846761	0.397129	0.898369
CDC37	3	0.119352	0.272324	0.661193	0.884868	0.485612	0.274289	0.0766787	0.421133	-0.982089	0.483867	0.0424566	0.360032	1.4677	0.556203	2.63879	0.00832028	0.29063
CDC42BPB	1	0.0783078	0.152527	0.607674	0.858576	0.0507845	0.185291	0.784027	0.972071	0.183971	0.312452	0.55603	0.867558	-0.133187	0.363261	-0.366642	0.713886	0.966716
CDC42BPB	2	0.0901364	0.0759947	0.235601	0.618117	0.0186372	0.0835378	0.823462	0.97802	0.187199	0.140716	0.183485	0.6221	-0.168561	0.163644	-1.03005	0.302988	0.854772
CDC42BPB	3	0.178911	0.290795	0.538399	0.828328	0.317445	0.295272	0.282354	0.732879	-0.650023	0.497506	0.191436	0.627631	0.967468	0.57853	1.67229	0.0944679	0.660117
CDCP1	1	0.0829636	0.0821427	0.312511	0.685341	0.03021	0.100483	0.763688	0.966893	0.0723815	0.157656	0.64618	0.903082	-0.0421715	0.186955	-0.22557	0.821536	0.984436
CDCP1	2	0.067812	0.0409262	0.0975476	0.404878	0.0285407	0.0453018	0.528698	0.889531	0.0560091	0.0710109	0.430311	0.809076	-0.0274684	0.0842306	-0.326109	0.744342	0.971132
CDCP1	3	0.205509	0.156605	0.189441	0.566723	0.232429	0.160119	0.146639	0.567334	-0.28825	0.251038	0.250941	0.683247	0.520679	0.297755	1.74868	0.0803459	0.631954
CDH1	1	-0.0648386	0.0646139	0.315642	0.688932	-0.071772	0.0765154	0.348259	0.786713	-0.143157	0.137515	0.297923	0.723032	0.0713854	0.157369	0.453619	0.650103	0.954228
CDH1	2	0.0783839	0.0321903	0.0148994	0.118938	0.105077	0.0344848	0.00231604	0.0559295	-0.0112159	0.0619502	0.856339	0.965322	0.116292	0.0709016	1.6402	0.100964	0.672693
CDH1	3	0.127782	0.123188	0.299613	0.675126	0.170896	0.121932	0.161071	0.591478	-0.106088	0.21902	0.628147	0.896876	0.276983	0.250674	1.10496	0.269179	0.831876
CDH15	1	-0.0742747	0.0751257	0.322835	0.695489	-0.0666885	0.09186	0.467865	0.857655	-0.233026	0.134279	0.0827508	0.473401	0.166337	0.162694	1.0224	0.306594	0.857635
CDH15	2	0.0930484	0.0374269	0.0129217	0.108032	0.0472507	0.0414135	0.253913	0.703492	0.0183259	0.0605069	0.762002	0.939845	0.0289247	0.0733223	0.394487	0.693221	0.96563
CDH15	3	-0.158829	0.143228	0.267477	0.64664	-0.169644	0.146386	0.246527	0.699371	0.107813	0.213919	0.614296	0.891206	-0.277457	0.25921	-1.07039	0.284442	0.843449
CDH17	1	-0.22607	0.112124	0.043787	0.250961	-0.242769	0.137288	0.0770338	0.421917	-0.167557	0.22272	0.4519	0.820491	-0.0752113	0.261634	-0.287468	0.773754	0.977388
CDH17	2	0.0645503	0.05587	0.247953	0.62836	0.0720488	0.0619005	0.244469	0.698098	-0.0237798	0.100328	0.812654	0.955133	0.0958286	0.117887	0.812883	0.416285	0.902456
CDH17	3	0.0732112	0.213788	0.732018	0.915062	0.173525	0.21881	0.42777	0.834131	-0.0529453	0.354713	0.881354	0.971919	0.22647	0.416772	0.54339	0.586861	0.942681
CDH2	1	0.154662	0.0615593	0.0119987	0.102068	0.126791	0.0725446	0.0805291	0.430569	0.0839553	0.12547	0.503453	0.846066	0.042836	0.144932	0.295558	0.767567	0.976088
CDH2	2	0.128777	0.0306637	2.68437e-05	0.000738233	0.108067	0.0326959	0.000951829	0.030732	0.0656595	0.0565103	0.245344	0.678878	0.0424071	0.0652873	0.649546	0.515986	0.932615
CDH2	3	0.00642899	0.117382	0.956322	0.987411	-0.0546851	0.115623	0.636249	0.926368	0.152565	0.199812	0.445186	0.81747	-0.20725	0.230854	-0.897754	0.369317	0.891302
CDH22	1	0.00858484	0.0427575	0.840873	0.951193	0.0285606	0.0516681	0.580431	0.907557	-0.0605859	0.0935522	0.517271	0.851102	0.0891464	0.106872	0.834143	0.404201	0.9005
CDH22	2	-0.0182039	0.0213037	0.39284	0.744771	0.0197098	0.023294	0.397497	0.82012	-0.0345611	0.0421383	0.412162	0.799642	0.0542708	0.0481482	1.12716	0.259674	0.829739
CDH22	3	0.0226383	0.0815183	0.781239	0.934339	0.0540324	0.0823395	0.511699	0.882385	0.0497819	0.148991	0.738301	0.932955	0.00425048	0.17023	0.0249691	0.98008	0.998753
CDH23	1	-0.00370178	0.0395438	0.925418	0.97781	-0.0122034	0.0478605	0.798743	0.973722	0.0970491	0.0830861	0.242854	0.677927	-0.109253	0.0958849	-1.13941	0.254531	0.827062
CDH23	2	-0.0213832	0.0197023	0.277794	0.653615	-0.0133185	0.0215775	0.537086	0.892842	-0.0884108	0.0374055	0.0181471	0.247149	0.0750922	0.0431828	1.73894	0.0820458	0.637474
CDH23	3	-0.101406	0.075388	0.178601	0.54984	-0.0928699	0.0762675	0.223367	0.674952	-0.112871	0.132328	0.393729	0.791663	0.0200014	0.152733	0.130957	0.89581	0.991722
CDH3	1	-0.0391037	0.0593107	0.509709	0.816314	0.00137309	0.071561	0.984692	0.997318	-0.131561	0.121916	0.280604	0.709277	0.132934	0.141366	0.940349	0.347039	0.883124
CDH3	2	-0.0503599	0.02955	0.0883537	0.385615	-0.0275979	0.0322621	0.392331	0.81583	-0.0493674	0.0549182	0.368746	0.777812	0.0217695	0.0636934	0.341786	0.732512	0.969667
CDH3	3	0.042881	0.113078	0.704532	0.902681	0.136869	0.114035	0.230071	0.681855	0.028804	0.194183	0.882086	0.971919	0.108065	0.225191	0.479881	0.631312	0.950772
CDH4	1	0.079091	0.0684818	0.248137	0.628375	0.0998937	0.0840701	0.23477	0.686506	-0.0892991	0.135468	0.509812	0.849212	0.189193	0.159435	1.18665	0.235366	0.815269
CDH4	2	0.0852217	0.0341172	0.0125006	0.105265	0.0436423	0.0379029	0.24958	0.702068	0.0858648	0.0610084	0.159379	0.594392	-0.0422225	0.0718238	-0.587863	0.556625	0.939199
CDH4	3	-0.147043	0.130563	0.260082	0.639543	-0.0656098	0.133983	0.624364	0.922939	-0.0650377	0.215747	0.763084	0.940101	-0.000572173	0.253965	-0.00225296	0.998202	0.999986
CDH5	1	-0.133344	0.0509637	0.0088912	0.0823457	-0.106147	0.0614644	0.0841979	0.441105	-0.24233	0.105509	0.0216838	0.267907	0.136182	0.122107	1.11527	0.264734	0.829831
CDH5	2	0.0583961	0.0253938	0.0214795	0.154492	0.0696984	0.0277072	0.0118981	0.155645	0.00557989	0.0475569	0.906604	0.97861	0.0641185	0.0550395	1.16495	0.244037	0.820518
CDH5	3	0.242363	0.0971651	0.0126269	0.105947	0.237325	0.09794	0.0154004	0.179339	0.1234	0.168127	0.463011	0.826675	0.113925	0.194573	0.585512	0.558203	0.939199
CDH6	1	-0.0744491	0.0638263	0.243453	0.624181	-0.0423281	0.0761538	0.578342	0.907067	0.0777705	0.129925	0.549488	0.866432	-0.120099	0.150599	-0.797474	0.425176	0.906797
CDH6	2	0.0553247	0.0318004	0.081918	0.367818	0.0881868	0.0343248	0.0102057	0.143542	-0.0363235	0.0585234	0.534855	0.859591	0.12451	0.0678467	1.83517	0.0664806	0.591794
CDH6	3	0.140081	0.121687	0.24968	0.629977	0.213552	0.121347	0.0784601	0.425739	0.00188823	0.20692	0.99272	0.999303	0.211663	0.239877	0.882383	0.37757	0.895247
CDHR1	1	0.0492633	0.0724062	0.496276	0.809247	0.0339116	0.0854415	0.691449	0.94555	0.167018	0.155913	0.284135	0.712653	-0.133106	0.17779	-0.748672	0.454055	0.915312
CDHR1	2	0.0952726	0.036071	0.00826614	0.0774777	0.0547481	0.0385181	0.155238	0.581358	0.24321	0.0701341	0.000530308	0.0308609	-0.188462	0.0800152	-2.35533	0.0185063	0.382159
CDHR1	3	0.216289	0.138038	0.117157	0.448815	0.275033	0.13614	0.0433826	0.322966	0.119343	0.248326	0.630834	0.897746	0.15569	0.283196	0.549761	0.582483	0.941911
CDHR2	1	0.372833	0.142722	0.00900005	0.0831562	0.173991	0.169475	0.304608	0.75382	0.679195	0.312393	0.0297508	0.313409	-0.505204	0.355403	-1.4215	0.155172	0.755711
CDHR2	2	0.260814	0.0711004	0.000244835	0.00472998	0.115155	0.0764036	0.131787	0.539449	0.285089	0.140725	0.042846	0.361316	-0.169934	0.160128	-1.06124	0.288583	0.846625
CDHR2	3	-0.300739	0.272141	0.269135	0.648053	-0.280762	0.270081	0.298571	0.746779	-0.587465	0.497704	0.237931	0.674659	0.306703	0.566262	0.541627	0.588076	0.942681
CDHR5	1	-0.0133179	0.0681857	0.845146	0.953113	-0.121808	0.0816929	0.135976	0.548598	0.0503541	0.146417	0.730933	0.93048	-0.172162	0.167665	-1.02682	0.304506	0.855283
CDHR5	2	0.069672	0.0339703	0.0402829	0.237885	0.0158667	0.0368341	0.666649	0.937503	0.182899	0.0658893	0.00553143	0.139521	-0.167032	0.0754861	-2.21275	0.0269146	0.436458
CDHR5	3	-0.234651	0.129988	0.0710613	0.338049	-0.0441339	0.1302	0.734638	0.957467	-0.247987	0.233144	0.287545	0.715374	0.203854	0.267036	0.763393	0.445229	0.913382
CDK1	1	0.010366	0.052659	0.843945	0.952236	-0.0114239	0.0631644	0.856481	0.98414	0.0152968	0.112368	0.891724	0.973937	-0.0267207	0.128904	-0.207292	0.835782	0.98489
CDK1	2	0.0244049	0.026237	0.352294	0.717942	-0.00776032	0.0284774	0.785236	0.972071	0.0520035	0.0506082	0.304215	0.728495	-0.0597638	0.0580703	-1.02916	0.303403	0.854977
CDK1	3	-0.122531	0.100392	0.222282	0.603773	0.0313954	0.100661	0.755127	0.965138	-0.375152	0.178851	0.0360063	0.339115	0.406547	0.205232	1.98091	0.047601	0.528356
CDK5RAP3	1	-0.00878833	0.0870224	0.91956	0.976887	-0.0631941	0.104339	0.544751	0.896689	0.237297	0.184812	0.19922	0.636655	-0.300491	0.212231	-1.41587	0.156815	0.756283
CDK5RAP3	2	0.0189138	0.043359	0.662686	0.884868	-0.0219256	0.0470413	0.641157	0.929163	0.0466926	0.0832606	0.574965	0.874935	-0.0686182	0.0956306	-0.717534	0.473045	0.919612
CDK5RAP3	3	0.119428	0.165909	0.47163	0.797907	0.400523	0.166241	0.0159984	0.184407	-0.158863	0.29437	0.589455	0.88077	0.559385	0.338067	1.65466	0.0979943	0.666
CDKL5	1	0.176825	0.0771217	0.0218695	0.156146	0.163378	0.0934738	0.0805165	0.430569	0.222706	0.157504	0.157449	0.592869	-0.0593287	0.183153	-0.32393	0.745991	0.9718
CDKL5	2	0.0528286	0.0384292	0.16924	0.537334	0.0510921	0.0421451	0.225425	0.676593	-0.027686	0.0709627	0.696447	0.919147	0.0787781	0.0825343	0.954489	0.339836	0.87967
CDKL5	3	0.111993	0.147051	0.446313	0.78478	0.0797644	0.14898	0.59238	0.909793	0.281965	0.250854	0.261073	0.692559	-0.202201	0.291758	-0.693042	0.488283	0.925021
CDKN1A	1	0.248684	0.178853	0.164411	0.530254	0.190718	0.216201	0.377721	0.810162	0.275451	0.377938	0.466151	0.828272	-0.0847332	0.435408	-0.194606	0.845701	0.98489
CDKN1A	2	0.0793662	0.0891165	0.37316	0.73286	6.78381e-05	0.0974764	0.999445	0.999872	0.214353	0.170216	0.207995	0.644183	-0.214286	0.196151	-1.09245	0.274634	0.836056
CDKN1A	3	-0.325996	0.340996	0.339078	0.706443	0.139409	0.344553	0.685773	0.94347	-1.96593	0.601114	0.0010828	0.0515474	2.10534	0.69286	3.03862	0.00237665	0.23008
CDKN2D	1	0.102151	0.159938	0.52303	0.821819	-0.0223045	0.192625	0.907819	0.989742	0.612525	0.343569	0.07469	0.455187	-0.63483	0.393884	-1.61172	0.107023	0.684528
CDKN2D	2	-0.0376919	0.0796898	0.636231	0.871901	-0.0782597	0.0868416	0.367512	0.802023	-0.0542778	0.154817	0.725911	0.929121	-0.0239819	0.17751	-0.135102	0.892531	0.991437
CDKN2D	3	-0.0125184	0.304929	0.967253	0.991115	0.383641	0.306954	0.211386	0.661689	-1.39204	0.54692	0.010958	0.191495	1.77568	0.62717	2.83125	0.00463662	0.253587
CDNF	1	-0.0137149	0.0538214	0.798863	0.937234	-0.0370372	0.0652257	0.57016	0.903169	-0.042542	0.110625	0.700584	0.920875	0.00550481	0.128422	0.0428649	0.965809	0.997112
CDNF	2	0.0398226	0.0268153	0.137541	0.484764	0.00383142	0.0294072	0.89634	0.988903	0.104223	0.0498036	0.0364411	0.341011	-0.100391	0.0578375	-1.73575	0.0826083	0.638998
CDNF	3	0.0156655	0.102612	0.878662	0.963156	-0.0477048	0.103946	0.646287	0.930579	0.122045	0.176167	0.48849	0.837554	-0.169749	0.204547	-0.829878	0.406608	0.9005
CDON	1	0.0134931	0.0451611	0.765113	0.927855	0.0120577	0.0517257	0.815681	0.976807	0.0933657	0.0940644	0.320978	0.741097	-0.081308	0.107348	-0.757423	0.448797	0.913382
CDON	2	0.0264012	0.0225009	0.240674	0.623411	0.0263599	0.0233192	0.258332	0.706655	-0.009271	0.0423753	0.82683	0.959334	0.0356309	0.0483679	0.736665	0.461326	0.916085
CDON	3	0.07415	0.0860994	0.38913	0.74236	0.0473699	0.0824307	0.56553	0.901554	0.0907599	0.149812	0.544666	0.864081	-0.04339	0.170993	-0.253753	0.799686	0.981392
CDSN	1	0.150619	0.0726602	0.0381919	0.230929	0.192809	0.0882754	0.0289683	0.262466	0.112123	0.147095	0.445958	0.817715	0.0806866	0.17155	0.470338	0.638114	0.952439
CDSN	2	0.0746501	0.0362032	0.0392226	0.234552	0.0602883	0.0398028	0.129881	0.535654	0.0807628	0.0662499	0.222892	0.657904	-0.0204746	0.0772872	-0.264915	0.791075	0.979528
CDSN	3	0.0379822	0.138543	0.783968	0.934967	0.0409301	0.140706	0.771139	0.970044	0.20344	0.234249	0.385185	0.788448	-0.16251	0.273259	-0.59471	0.552038	0.939199
CEACAM1	1	-0.00269871	0.0337784	0.936322	0.982067	-0.0208373	0.0403961	0.605985	0.916321	-0.0343998	0.0703671	0.624967	0.895612	0.0135624	0.081138	0.167152	0.86725	0.98757
CEACAM1	2	-0.00840363	0.0168301	0.617559	0.86371	-0.00943822	0.0182124	0.604308	0.915292	-0.0110361	0.0316966	0.727725	0.930189	0.00159785	0.0365564	0.0437093	0.965136	0.997112
CEACAM1	3	0.0625149	0.064398	0.33168	0.701684	0.0218496	0.0643769	0.734313	0.957467	-0.0258887	0.112065	0.817314	0.956962	0.0477383	0.12924	0.369379	0.711845	0.966561
CEACAM16	1	-0.207348	0.117345	0.0772434	0.355861	-0.325345	0.131112	0.0130989	0.163394	0.103286	0.239689	0.666551	0.909221	-0.428631	0.273205	-1.5689	0.116672	0.695947
CEACAM16	2	-0.0485236	0.0584707	0.406617	0.755141	-0.0487956	0.0591246	0.409217	0.826477	0.0773946	0.107961	0.473493	0.831351	-0.12619	0.123091	-1.02518	0.305278	0.856402
CEACAM16	3	-0.0452398	0.223737	0.839762	0.951193	-0.277954	0.208981	0.183529	0.623208	0.309539	0.38169	0.417432	0.801345	-0.587494	0.435156	-1.35008	0.176992	0.775644
CEACAM18	1	0.0591818	0.0989052	0.5496	0.834069	0.0986166	0.120885	0.414638	0.827718	0.10466	0.210148	0.618488	0.89367	-0.00604388	0.242436	-0.0249298	0.980111	0.998753
CEACAM18	2	-0.00264013	0.0492803	0.957275	0.987872	-0.0593678	0.0544996	0.276032	0.72728	0.0761278	0.0946542	0.421287	0.803726	-0.135496	0.109223	-1.24054	0.214775	0.806907
CEACAM18	3	0.309043	0.188555	0.101227	0.414411	-0.0233505	0.192652	0.90353	0.988903	0.664901	0.334512	0.0469164	0.37278	-0.688251	0.386022	-1.78293	0.0745976	0.619685
CEACAM19	1	0.036893	0.0577122	0.522662	0.821819	-0.0556516	0.069475	0.42313	0.832224	0.300724	0.116754	0.0100395	0.184099	-0.356375	0.135861	-2.62308	0.00871388	0.292639
CEACAM19	2	-0.04816	0.0287536	0.0939651	0.397634	-0.0125254	0.0313232	0.689254	0.945319	-0.0506139	0.0526284	0.336248	0.751447	0.0380884	0.0612445	0.621908	0.534003	0.936588
CEACAM19	3	-0.0474154	0.11003	0.666524	0.887128	-0.0388231	0.11072	0.725862	0.956577	-0.207223	0.186061	0.265458	0.696791	0.1684	0.216512	0.777786	0.436695	0.912186
CEACAM20	1	0.026845	0.0631723	0.670878	0.889129	0.0132954	0.0764644	0.861965	0.985032	0.0544584	0.130837	0.677264	0.912062	-0.041163	0.151543	-0.271627	0.785909	0.978568
CEACAM20	2	-0.0124214	0.0314758	0.693118	0.897835	-0.0387654	0.034472	0.260802	0.709966	0.0431934	0.0589317	0.463638	0.826675	-0.0819588	0.0682734	-1.20045	0.229965	0.81324
CEACAM20	3	-0.103425	0.120438	0.390496	0.742455	-0.0536188	0.121855	0.65993	0.936304	-0.155964	0.208353	0.454169	0.822118	0.102345	0.24137	0.424016	0.671554	0.961549
CEACAM21	1	0.178672	0.14395	0.214543	0.59459	0.203431	0.174825	0.244597	0.698098	0.0484984	0.297347	0.870445	0.968711	0.154933	0.344933	0.449168	0.653311	0.954764
CEACAM21	2	0.171456	0.0717163	0.0168226	0.129955	0.159892	0.0788102	0.0424977	0.319841	0.0724179	0.133932	0.588741	0.880502	0.0874744	0.155399	0.562901	0.573502	0.940383
CEACAM21	3	0.566764	0.274426	0.0389101	0.233581	0.449993	0.278592	0.106285	0.488885	0.0565067	0.473535	0.90502	0.978042	0.393486	0.549408	0.7162	0.473868	0.92004
CEACAM3	1	-0.0875995	0.0796311	0.271316	0.650223	0.0013662	0.0957126	0.988612	0.997573	-0.232988	0.169289	0.168813	0.603607	0.234355	0.194473	1.20508	0.228173	0.812723
CEACAM3	2	-0.030487	0.039677	0.44227	0.783339	-0.0136068	0.0431515	0.75252	0.963991	-0.0575671	0.0762671	0.450408	0.819504	0.0439603	0.0876283	0.501668	0.615901	0.948176
CEACAM3	3	-0.109247	0.151821	0.471795	0.797907	-0.0193161	0.15253	0.899229	0.988903	-0.282176	0.269625	0.295371	0.720142	0.26286	0.309779	0.848538	0.396138	0.898321
CEACAM5	1	0.127575	0.112193	0.255511	0.635812	0.207781	0.138471	0.133503	0.54312	-0.183214	0.217405	0.39943	0.79478	0.390994	0.257758	1.5169	0.129291	0.716154
CEACAM5	2	0.134603	0.0558946	0.0160421	0.125639	0.158591	0.0624186	0.0110731	0.150492	0.115469	0.0979195	0.238379	0.674882	0.0431223	0.116122	0.371353	0.710374	0.966561
CEACAM5	3	0.00829172	0.213906	0.969079	0.991228	0.119534	0.22069	0.588079	0.90889	-0.419906	0.346192	0.225229	0.66035	0.539439	0.410552	1.31394	0.188867	0.785509
CEACAM6	1	0.0710289	0.0603461	0.239199	0.621542	0.0607552	0.0723831	0.401286	0.822486	0.22165	0.122276	0.0699528	0.44253	-0.160895	0.142094	-1.13231	0.257503	0.828887
CEACAM6	2	0.0948644	0.0300614	0.00160351	0.022206	0.0947451	0.0326233	0.00368837	0.0767075	0.0554726	0.0550938	0.314056	0.736848	0.0392725	0.0640281	0.613364	0.539636	0.937404
CEACAM6	3	0.00181702	0.115055	0.9874	0.996878	0.0560387	0.115354	0.62712	0.924195	-0.241863	0.194772	0.214391	0.649172	0.297902	0.226368	1.31601	0.188172	0.784848
CEACAM8	1	0.00639199	0.0836446	0.939087	0.983158	0.0534583	0.100112	0.593363	0.910373	0.0584415	0.17218	0.73431	0.930842	-0.00498326	0.199169	-0.0250203	0.980039	0.998753
CEACAM8	2	0.101836	0.0416702	0.0145391	0.117195	0.0906601	0.0451283	0.0445654	0.327597	0.110359	0.077538	0.154732	0.59026	-0.0196984	0.0897145	-0.219567	0.826208	0.984576
CEACAM8	3	-0.283632	0.159458	0.0753003	0.351201	-0.111478	0.159541	0.484724	0.86787	-0.608401	0.274037	0.0264649	0.295758	0.496923	0.317095	1.56711	0.117089	0.696492
CEBPA	1	0.0474172	0.0555742	0.393546	0.745505	-0.0157938	0.0658228	0.810378	0.97676	0.225536	0.127694	0.0774357	0.461534	-0.24133	0.143661	-1.67986	0.0929851	0.659119
CEBPA	2	0.0045463	0.0276905	0.869589	0.960695	0.00280366	0.029676	0.924733	0.991995	0.0165305	0.0575406	0.77391	0.942422	-0.0137268	0.0647425	-0.212021	0.83209	0.98489
CEBPA	3	0.0289241	0.105955	0.784869	0.935026	0.102105	0.104893	0.330365	0.773291	0.0913539	0.203432	0.653411	0.905259	0.0107511	0.228883	0.046972	0.962536	0.997112
CEBPB	1	-0.0369503	0.0647293	0.568112	0.840731	-0.047828	0.0778607	0.539044	0.893667	0.0806786	0.136257	0.553814	0.867177	-0.128507	0.156934	-0.818857	0.412868	0.901813
CEBPB	2	0.00597993	0.0322518	0.852906	0.955854	-0.0267386	0.0351029	0.446243	0.844645	-0.0158256	0.0613779	0.796545	0.950216	-0.010913	0.0707069	-0.154342	0.87734	0.988611
CEBPB	3	-0.159644	0.123404	0.195795	0.573402	-0.106812	0.124079	0.389346	0.815391	0.0719938	0.217001	0.740082	0.93379	-0.178806	0.24997	-0.715308	0.474419	0.920191
CELA2A	1	-0.0266727	0.0855862	0.755311	0.924053	-0.08376	0.104917	0.424685	0.833221	-0.0860357	0.165187	0.602507	0.885132	0.00227569	0.195689	0.0116291	0.990722	0.99938
CELA2A	2	-0.116763	0.042636	0.00617549	0.0620974	-0.144343	0.0472846	0.00227318	0.0552369	-0.00227697	0.0744092	0.97559	0.997204	-0.142066	0.0881621	-1.61142	0.107087	0.684528
CELA2A	3	-0.188632	0.163167	0.247668	0.628336	-0.107882	0.1672	0.518795	0.886113	-0.129158	0.263066	0.623475	0.895136	0.0212761	0.311705	0.0682572	0.945581	0.996024
CELA3A	1	0.0535825	0.0938849	0.568192	0.840743	0.0898196	0.11595	0.438566	0.840596	-0.316959	0.178297	0.0755289	0.457069	0.406779	0.212683	1.9126	0.0557988	0.555937
CELA3A	2	-0.0571182	0.0467772	0.222073	0.603486	-0.0934086	0.0522699	0.0739556	0.414378	0.0109882	0.0803438	0.891224	0.973607	-0.104397	0.0958502	-1.08917	0.276081	0.837218
CELA3A	3	-0.318972	0.178982	0.0747402	0.349426	-0.0946467	0.184783	0.608518	0.917367	0.01468	0.284057	0.958786	0.992762	-0.109327	0.33887	-0.322621	0.746982	0.972025
CELSR2	1	0.025333	0.0414793	0.54138	0.829779	-0.0493285	0.0506407	0.330032	0.773105	0.0751316	0.081472	0.356492	0.768477	-0.12446	0.0959279	-1.29743	0.194482	0.788015
CELSR2	2	-0.0213156	0.0206668	0.302369	0.676381	-0.0205688	0.0228313	0.367658	0.802023	0.0158641	0.0367013	0.665583	0.909221	-0.0364329	0.0432233	-0.842899	0.399285	0.900029
CELSR2	3	-0.114223	0.0790781	0.148633	0.504421	-0.19464	0.0806864	0.0158669	0.183583	-0.122375	0.129746	0.345644	0.757889	-0.0722652	0.152789	-0.472974	0.636231	0.952439
CEMIP2	1	-0.0157857	0.050674	0.755412	0.924053	-0.0654758	0.0613936	0.286223	0.737157	0.0570963	0.09438	0.545239	0.864193	-0.122572	0.112591	-1.08865	0.276309	0.837218
CEMIP2	2	0.0270653	0.0252478	0.28374	0.659758	0.012174	0.0276802	0.660083	0.936304	0.0282412	0.0425121	0.506531	0.848852	-0.0160671	0.0507294	-0.316722	0.751454	0.972815
CEMIP2	3	-0.0274519	0.0966114	0.7763	0.93205	0.0054603	0.0978433	0.955497	0.994761	-0.0439177	0.150309	0.770162	0.941483	0.049378	0.179349	0.275318	0.783072	0.978568
CEND1	1	-0.0825697	0.0844429	0.328176	0.698547	0.0261554	0.0998535	0.793374	0.973388	-0.31604	0.179517	0.0783996	0.463351	0.342195	0.205419	1.66584	0.0957457	0.661784
CEND1	2	0.0117871	0.0420748	0.779369	0.933696	-0.00363007	0.0450188	0.935734	0.992816	-0.0238699	0.0808922	0.767946	0.941461	0.0202398	0.0925756	0.21863	0.826938	0.984674
CEND1	3	-0.289958	0.160984	0.0716919	0.339331	-0.39153	0.159091	0.0138669	0.169006	0.0290677	0.285998	0.919051	0.9808	-0.420597	0.327268	-1.28518	0.198731	0.790231
CENPF	1	0.0611156	0.0815416	0.453564	0.788415	0.110595	0.0997155	0.267407	0.718865	0.104637	0.166584	0.529954	0.857739	0.00595794	0.194148	0.0306876	0.975519	0.998237
CENPF	2	-0.0397052	0.040628	0.328438	0.698724	-0.0286761	0.0449579	0.523588	0.887556	-0.0400683	0.0750373	0.593386	0.882603	0.0113922	0.0874746	0.130235	0.896381	0.991722
CENPF	3	0.0121038	0.155463	0.937943	0.982659	0.103365	0.158915	0.515421	0.883061	-0.175789	0.26529	0.507606	0.849212	0.279153	0.309245	0.902692	0.366689	0.889797
CENPJ	1	-0.152715	0.104119	0.142464	0.493222	-0.108081	0.124309	0.384613	0.812808	-0.300113	0.231126	0.194197	0.630787	0.192032	0.262435	0.731731	0.464333	0.916433
CENPJ	2	-0.0162867	0.0518802	0.753578	0.923498	0.00389148	0.056046	0.944646	0.993658	-0.0797966	0.104123	0.443502	0.816954	0.0836881	0.118249	0.70773	0.479113	0.922444
CENPJ	3	-0.14391	0.198513	0.468499	0.797294	0.104939	0.198106	0.596321	0.911083	-0.276907	0.368129	0.451974	0.820491	0.381847	0.418049	0.913402	0.361031	0.889402
CEP112	1	0.0576022	0.0641436	0.369186	0.730728	0.0113357	0.0779892	0.884437	0.988351	0.089814	0.14165	0.526081	0.856041	-0.0784783	0.161701	-0.485331	0.627442	0.95023
CEP112	2	0.0625701	0.0319574	0.0502526	0.27268	0.0458096	0.0351588	0.192622	0.636338	0.0117888	0.0638078	0.853431	0.964783	0.0340207	0.0728531	0.466977	0.640516	0.952439
CEP112	3	0.134918	0.12229	0.269928	0.648388	0.239764	0.124267	0.0537016	0.358903	-0.024172	0.225594	0.914677	0.979813	0.263936	0.257556	1.02477	0.30547	0.856402
CEP152	1	-0.0178623	0.0610613	0.769884	0.929683	-0.0136816	0.0721189	0.84954	0.982518	0.140585	0.133202	0.291294	0.717499	-0.154267	0.151472	-1.01845	0.308466	0.859029
CEP152	2	0.010442	0.030424	0.731438	0.914825	0.00828201	0.0325145	0.798946	0.973722	0.0476757	0.0600031	0.42692	0.807026	-0.0393937	0.0682463	-0.577228	0.563786	0.939199
CEP152	3	-0.00203953	0.116415	0.986022	0.996355	0.085986	0.114928	0.454372	0.850773	-0.342581	0.212089	0.106331	0.520216	0.428567	0.241227	1.77662	0.0756313	0.624279
CEP164	1	0.237411	0.107169	0.02675	0.181775	0.161863	0.12957	0.211606	0.661689	0.228989	0.214358	0.28547	0.713043	-0.0671258	0.250475	-0.267994	0.788704	0.978898
CEP164	2	-0.0323023	0.0534029	0.545266	0.831342	0.0157909	0.0584199	0.786934	0.972682	-0.135879	0.0965451	0.159384	0.594392	0.151669	0.112844	1.34406	0.178929	0.777102
CEP164	3	0.166069	0.204341	0.416395	0.765531	-0.0356923	0.2065	0.862777	0.985646	0.55867	0.341306	0.101739	0.510521	-0.594363	0.398914	-1.48995	0.136237	0.727721
CEP170	1	-0.00946124	0.111785	0.93255	0.980625	-0.0264427	0.135144	0.844877	0.980947	0.242404	0.237191	0.306855	0.732241	-0.268846	0.27299	-0.98482	0.324712	0.86949
CEP170	2	0.0534085	0.0556959	0.337605	0.705893	-0.0118116	0.0609294	0.846291	0.981391	0.221137	0.106797	0.0384575	0.34641	-0.232949	0.122955	-1.89458	0.0581477	0.564603
CEP170	3	0.242236	0.213114	0.255699	0.635962	0.344468	0.215348	0.109716	0.496461	-0.321334	0.377751	0.395014	0.792173	0.665803	0.434822	1.53121	0.125718	0.710783
CEP20	1	-0.00182713	0.123548	0.988201	0.996878	-0.0385049	0.149695	0.797011	0.973708	0.0276772	0.261315	0.915655	0.980098	-0.0661822	0.301154	-0.219762	0.826057	0.984542
CEP20	2	0.0831107	0.0615556	0.176975	0.547798	-0.0114137	0.0674895	0.865706	0.985908	0.27408	0.117627	0.0198516	0.256384	-0.285493	0.135613	-2.10521	0.0352733	0.479059
CEP20	3	0.00541757	0.235548	0.981651	0.995671	0.357383	0.238537	0.134099	0.544032	-0.904104	0.415907	0.0297779	0.313409	1.26149	0.479457	2.63108	0.00851149	0.291737
CEP290	1	0.0277881	0.0769761	0.718105	0.908749	0.138944	0.0957165	0.146633	0.567334	-0.124421	0.157022	0.428188	0.80799	0.263365	0.183896	1.43214	0.152103	0.751388
CEP290	2	0.0100147	0.0383536	0.794007	0.935512	0.0165672	0.0431569	0.701073	0.948615	-0.0102159	0.0707345	0.885171	0.972453	0.0267831	0.0828607	0.32323	0.746521	0.9718
CEP290	3	-0.2147	0.14675	0.143473	0.495084	-0.186513	0.152541	0.221463	0.671978	-0.22635	0.250058	0.365418	0.775122	0.0398375	0.292912	0.136005	0.891817	0.991198
CEP350	1	0.0186344	0.0537895	0.729022	0.913466	0.07156	0.0653091	0.273227	0.725035	-0.0937387	0.114388	0.412561	0.799642	0.165299	0.131719	1.25493	0.209503	0.802247
CEP350	2	0.0108692	0.0268008	0.685075	0.894896	0.000299238	0.0294459	0.991892	0.998294	0.0150103	0.0515287	0.770837	0.941633	-0.0147111	0.0593487	-0.247875	0.804231	0.982382
CEP350	3	0.114234	0.102548	0.265314	0.644429	0.0842024	0.104081	0.418526	0.829999	-0.174209	0.182161	0.338956	0.753206	0.258411	0.209799	1.23171	0.218057	0.808583
CEP43	1	0.0871768	0.114711	0.447281	0.785076	0.0357837	0.137976	0.795372	0.973388	0.122101	0.246005	0.619686	0.893836	-0.086317	0.282056	-0.306028	0.759584	0.973296
CEP43	2	0.0761184	0.0571534	0.182932	0.555641	0.0427939	0.0622049	0.491497	0.872246	0.17544	0.110779	0.113344	0.531901	-0.132646	0.127049	-1.04405	0.296461	0.850179
CEP43	3	0.0626	0.218702	0.774702	0.931767	0.281747	0.219868	0.200066	0.646331	-0.713877	0.391621	0.0683966	0.438519	0.995624	0.44912	2.21683	0.0266346	0.436092
CEP85	1	0.128123	0.106293	0.228073	0.609787	0.00152778	0.12903	0.990553	0.998288	0.396628	0.225027	0.0780475	0.462576	-0.395101	0.259395	-1.52316	0.127718	0.714299
CEP85	2	0.0292479	0.0529624	0.58079	0.844928	-0.0263604	0.0581721	0.650453	0.932707	0.215933	0.101343	0.0331733	0.327339	-0.242294	0.116852	-2.07351	0.0381249	0.495666
CEP85	3	0.0805049	0.202657	0.69119	0.897068	0.244944	0.205614	0.233566	0.686067	-0.551721	0.358396	0.123782	0.547808	0.796665	0.413189	1.92809	0.0538438	0.553149
CERT	1	-0.00137143	0.102094	0.989282	0.997021	-0.0335163	0.122192	0.783865	0.972071	0.030924	0.215326	0.885812	0.972453	-0.0644402	0.247581	-0.26028	0.794648	0.980473
CERT	2	0.0679055	0.0508666	0.1819	0.553948	0.0140608	0.0550899	0.798547	0.973722	0.18172	0.096949	0.0609503	0.412978	-0.167659	0.111508	-1.50356	0.132694	0.720428
CERT	3	-0.0543063	0.194645	0.780246	0.933947	0.327339	0.194707	0.0927525	0.464505	-0.525206	0.342814	0.125591	0.54969	0.852545	0.394249	2.16245	0.0305833	0.456523
CES1	1	0.327627	0.13841	0.0179386	0.13597	0.211648	0.168803	0.209934	0.659066	0.471861	0.261516	0.0712549	0.446832	-0.260213	0.311264	-0.835989	0.403161	0.9005
CES1	2	0.172709	0.0689622	0.0122734	0.1038	0.0946338	0.0761044	0.213717	0.664874	0.261724	0.117772	0.0263195	0.295758	-0.167091	0.140222	-1.19161	0.233412	0.815269
CES1	3	-0.159344	0.263916	0.546004	0.831728	-0.286507	0.269015	0.286886	0.737356	0.195346	0.416631	0.639189	0.901404	-0.481853	0.495934	-0.971606	0.331247	0.874686
CES2	1	0.109794	0.0926258	0.235894	0.618467	0.100281	0.111334	0.367758	0.802023	0.265914	0.193344	0.169103	0.60413	-0.165634	0.223108	-0.742391	0.45785	0.915716
CES2	2	0.0699103	0.0461501	0.129826	0.470661	0.0812083	0.050191	0.105692	0.488505	0.0292231	0.0871093	0.737283	0.932716	0.0519851	0.100534	0.517088	0.605095	0.945119
CES2	3	-0.100376	0.176598	0.569778	0.841405	-0.251662	0.177417	0.156077	0.582308	0.295768	0.307944	0.336883	0.751818	-0.54743	0.355396	-1.54034	0.123478	0.709546
CES3	1	0.103729	0.117276	0.376446	0.736238	-0.00978881	0.143395	0.945576	0.993658	0.477817	0.237777	0.0445492	0.36672	-0.487606	0.277668	-1.75607	0.079076	0.628746
CES3	2	0.0555713	0.058433	0.341602	0.709426	0.0378588	0.0646481	0.558147	0.900157	0.0359631	0.107157	0.737181	0.932688	0.00189563	0.125148	0.0151471	0.987915	0.99938
CES3	3	-0.0840451	0.223594	0.707008	0.903304	-0.178317	0.228513	0.435208	0.83953	0.0732944	0.378858	0.846607	0.963128	-0.251611	0.442438	-0.568693	0.569565	0.940176
CETN2	1	0.137149	0.112294	0.221974	0.603451	0.086957	0.135005	0.51952	0.886218	0.375632	0.238896	0.115945	0.536457	-0.288675	0.274404	-1.05201	0.292796	0.849372
CETN2	2	0.0366115	0.0559523	0.512904	0.81807	-0.00552066	0.0608675	0.927733	0.992105	0.123671	0.107624	0.250581	0.68318	-0.129192	0.123644	-1.04487	0.296082	0.850179
CETN2	3	0.0798087	0.214099	0.709326	0.903936	0.236424	0.215141	0.271822	0.72321	-0.735321	0.380391	0.0532986	0.390812	0.971745	0.437016	2.22359	0.0261759	0.432124
CETN3	1	0.174794	0.113109	0.122275	0.457621	0.199498	0.135264	0.140271	0.55667	0.286912	0.242525	0.236872	0.673125	-0.0874141	0.277695	-0.314784	0.752926	0.972815
CETN3	2	0.0430074	0.0563594	0.445417	0.78478	-0.040769	0.0609875	0.503839	0.877649	0.194753	0.109219	0.0746381	0.455187	-0.235522	0.125093	-1.88278	0.0597302	0.569761
CETN3	3	0.241055	0.215651	0.263665	0.642393	0.525364	0.215527	0.0148002	0.175268	-0.642893	0.386163	0.0960271	0.499389	1.16826	0.442238	2.6417	0.00824921	0.29063
CFB	1	0.0719413	0.0514442	0.161998	0.525775	-0.01532	0.0589167	0.794846	0.973388	0.189897	0.115393	0.0999139	0.507345	-0.205217	0.129564	-1.58391	0.113214	0.690295
CFB	2	0.116371	0.0256207	5.60198e-06	0.000192576	0.0706307	0.0265547	0.00782866	0.125344	0.0988956	0.0519717	0.0571288	0.401009	-0.0282649	0.0583627	-0.484297	0.628175	0.95023
CFB	3	0.149122	0.0980789	0.128419	0.469288	0.0148176	0.0938917	0.874605	0.986759	0.0813706	0.183825	0.658041	0.907338	-0.066553	0.206415	-0.322423	0.747133	0.972102
CFC1	1	-0.000593994	0.0765392	0.993808	0.998639	-0.0331451	0.0903039	0.713596	0.953528	0.0798686	0.163118	0.624417	0.895483	-0.113014	0.186446	-0.606147	0.544417	0.939073
CFC1	2	-0.0340496	0.0381352	0.371939	0.732314	-0.101572	0.040703	0.0125934	0.160165	0.192012	0.0734139	0.00894406	0.175093	-0.293584	0.0839425	-3.49744	0.000469749	0.218327
CFC1	3	0.220444	0.145916	0.130864	0.472519	0.178079	0.143903	0.215928	0.666252	0.179369	0.259763	0.489912	0.838865	-0.00129053	0.296959	-0.00434583	0.996533	0.999986
CFD	1	0.0910304	0.0300581	0.00246089	0.0308284	0.0199657	0.0370546	0.590022	0.909192	0.139124	0.0565101	0.0138613	0.21805	-0.119158	0.0675754	-1.76333	0.0778443	0.628746
CFD	2	0.0679295	0.0149724	5.73885e-06	0.000195556	0.0564866	0.0166983	0.000719831	0.0257903	0.0410994	0.0254654	0.106622	0.520969	0.0153872	0.0304519	0.505294	0.613352	0.947443
CFD	3	0.0724293	0.0573171	0.206367	0.586148	0.0505986	0.0590503	0.391533	0.81583	0.0427471	0.0900601	0.635062	0.90045	0.00785149	0.107693	0.0729063	0.941881	0.995291
CFH	1	0.109374	0.0376671	0.00369161	0.0422918	0.0149648	0.043421	0.730367	0.957467	0.194333	0.0834553	0.0199308	0.256384	-0.179368	0.0940753	-1.90664	0.056567	0.560301
CFH	2	0.107368	0.0187568	1.05344e-08	7.89272e-07	0.0542683	0.0195701	0.00556228	0.101061	0.116891	0.0375716	0.00187677	0.0714519	-0.0626225	0.0423629	-1.47824	0.139343	0.733444
CFH	3	0.0623386	0.0718268	0.385458	0.740787	-0.0278905	0.0691969	0.686911	0.944329	0.109584	0.132985	0.409968	0.799642	-0.137475	0.14991	-0.917046	0.359118	0.889021
CFHR2	1	0.146645	0.0839096	0.0805382	0.365384	0.0938983	0.100478	0.350057	0.788186	0.0298558	0.175303	0.864775	0.967534	0.0640425	0.202057	0.316953	0.751279	0.972815
CFHR2	2	0.0199587	0.0418111	0.633115	0.870618	-0.0526938	0.0452994	0.244758	0.698098	0.204993	0.0788969	0.00940494	0.179178	-0.257686	0.0909767	-2.83244	0.00461936	0.253587
CFHR2	3	0.00291286	0.159988	0.985474	0.996214	0.0493846	0.16013	0.757781	0.965138	-0.370015	0.279115	0.185024	0.622585	0.4194	0.321787	1.30335	0.192457	0.786242
CFHR4	1	0.192009	0.106811	0.0722457	0.340762	0.198256	0.130258	0.128028	0.533506	0.379814	0.21685	0.0799357	0.466612	-0.181557	0.252964	-0.717719	0.472931	0.919612
CFHR4	2	0.0557627	0.0532216	0.294768	0.66995	-0.024631	0.0587315	0.674944	0.940256	0.240431	0.0976412	0.0138433	0.21805	-0.265062	0.113944	-2.32625	0.0200051	0.399459
CFHR4	3	0.21328	0.203648	0.294974	0.669969	0.0718524	0.207602	0.729269	0.957437	0.29048	0.345443	0.400459	0.795562	-0.218628	0.403026	-0.542466	0.587497	0.942681
CFHR5	1	0.11728	0.060478	0.0524884	0.280193	0.0447568	0.0722228	0.535464	0.891778	0.154003	0.12146	0.204894	0.642612	-0.109247	0.14131	-0.773097	0.439465	0.913042
CFHR5	2	0.0594987	0.0301332	0.0483358	0.266486	-0.00423252	0.0325619	0.896581	0.988903	0.139108	0.054677	0.0109907	0.19173	-0.143341	0.0636384	-2.25243	0.0242953	0.423194
CFHR5	3	0.309898	0.115293	0.00719573	0.0697582	0.335545	0.115058	0.00354842	0.0745934	-0.121458	0.193458	0.530155	0.857739	0.457003	0.225088	2.03033	0.0423226	0.512732
CFI	1	0.09976	0.0330335	0.00253111	0.0315726	0.0259035	0.0382192	0.497937	0.874873	0.204737	0.0728023	0.00494399	0.131823	-0.178833	0.0822246	-2.17494	0.0296347	0.451592
CFI	2	0.0843116	0.0164522	3.008e-07	1.48344e-05	0.0456283	0.0172263	0.00808944	0.127942	0.111672	0.0327779	0.00066345	0.0365774	-0.0660442	0.0370289	-1.78359	0.0744911	0.619685
CFI	3	0.0138212	0.062993	0.826334	0.947623	0.0141778	0.0609083	0.815942	0.976807	-0.0825547	0.116048	0.476887	0.832408	0.0967325	0.131061	0.738074	0.46047	0.916085
CFP	1	0.0615601	0.0351001	0.0794722	0.362274	0.00069966	0.0414176	0.986522	0.997379	0.068641	0.0688093	0.318556	0.74051	-0.0679413	0.0803127	-0.845959	0.397575	0.898986
CFP	2	0.0714958	0.017483	4.34021e-05	0.00107933	0.0371456	0.01867	0.0466582	0.33454	0.0877027	0.0309672	0.00464729	0.127806	-0.050557	0.0361598	-1.39815	0.162067	0.763189
CFP	3	0.0956871	0.0669209	0.152774	0.510883	0.10686	0.0659973	0.105441	0.48825	0.016323	0.109595	0.881609	0.971919	0.0905366	0.127932	0.707693	0.479136	0.922444
CGA	1	-0.214343	0.14085	0.12808	0.469288	-0.221916	0.124249	0.0741153	0.414478	0.305394	0.366156	0.4043	0.797833	-0.52731	0.386663	-1.36375	0.172647	0.775644
CGA	2	-0.124047	0.0701776	0.0771402	0.355667	-0.239817	0.0559824	1.85156e-05	0.00163947	0.0733567	0.164941	0.656529	0.906224	-0.313173	0.174183	-1.79795	0.0721842	0.609161
CGA	3	0.196107	0.268546	0.465241	0.795459	-0.177127	0.198027	0.371094	0.803167	0.975987	0.582962	0.0941724	0.496252	-1.15311	0.615678	-1.87292	0.0610798	0.572954
CGB3_CGB5_CGB8	1	-0.03573	0.0691813	0.605532	0.857882	-0.0646047	0.0676283	0.33945	0.779312	-0.00591349	0.217984	0.978359	0.997204	-0.0586913	0.228234	-0.257154	0.79706	0.980589
CGB3_CGB5_CGB8	2	0.0106322	0.03447	0.757744	0.924479	0.0779355	0.030483	0.0105794	0.146855	-0.146005	0.0981616	0.136989	0.568889	0.223941	0.102786	2.17872	0.0293528	0.450231
CGB3_CGB5_CGB8	3	0.186583	0.131891	0.157177	0.517925	0.123227	0.107773	0.252896	0.702894	-0.19515	0.347134	0.574028	0.874935	0.318378	0.363479	0.875918	0.381075	0.895462
CGN	1	0.00914906	0.0594724	0.87774	0.963153	0.00238363	0.0720881	0.973623	0.996823	-0.0572747	0.120166	0.633652	0.899408	0.0596583	0.140131	0.425734	0.670302	0.96058
CGN	2	0.0342196	0.0296314	0.248167	0.628375	0.047788	0.0324978	0.141452	0.557623	0.000267467	0.0541292	0.996058	0.999585	0.0475205	0.0631354	0.752676	0.451644	0.914402
CGN	3	-0.0814266	0.113384	0.472675	0.797907	0.0127876	0.114882	0.911371	0.9908	-0.373505	0.191283	0.0509332	0.384565	0.386292	0.22313	1.73124	0.0834081	0.642003
CGREF1	1	-0.106971	0.0708782	0.131257	0.473111	-0.109712	0.0852821	0.198306	0.64419	-0.0463846	0.144313	0.747911	0.935708	-0.0633278	0.167628	-0.377788	0.705588	0.966349
CGREF1	2	0.0708123	0.0353138	0.0449516	0.254799	0.0547269	0.0384486	0.154652	0.580645	0.0478731	0.0650006	0.461468	0.82604	0.00685378	0.0755206	0.0907537	0.927688	0.995072
CGREF1	3	0.0289246	0.135139	0.83052	0.947961	0.0642614	0.135916	0.636363	0.926368	-0.108065	0.229819	0.638225	0.901266	0.172327	0.267002	0.645413	0.518659	0.933635
CHAC2	1	0.17049	0.103195	0.098525	0.407776	0.139912	0.126095	0.267203	0.718774	0.340762	0.211446	0.107133	0.520969	-0.20085	0.246189	-0.815836	0.414594	0.901863
CHAC2	2	-0.00348632	0.0514206	0.945945	0.984838	-0.0508102	0.0568503	0.371471	0.803433	0.0759081	0.0952671	0.425619	0.806131	-0.126718	0.11094	-1.14222	0.253363	0.826661
CHAC2	3	-0.0126247	0.196757	0.94884	0.985611	0.318255	0.200938	0.113254	0.503613	-0.651911	0.336686	0.0529069	0.390067	0.970166	0.392089	2.47435	0.0133478	0.339789
CHAD	1	-0.103002	0.0765907	0.178693	0.54984	-0.133466	0.0898686	0.137536	0.550233	-0.0823961	0.137049	0.54773	0.865842	-0.0510701	0.163886	-0.311619	0.75533	0.972815
CHAD	2	-0.0361726	0.0381624	0.343212	0.710752	-0.0544801	0.0405176	0.178779	0.615791	-0.0474977	0.0617305	0.441681	0.816425	-0.0069824	0.0738399	-0.0945613	0.924663	0.995072
CHAD	3	0.145028	0.146025	0.320638	0.694388	-0.0244863	0.14323	0.86426	0.985702	-0.0495517	0.218264	0.820415	0.956962	0.0250654	0.261063	0.0960128	0.92351	0.995072
CHCHD10	1	0.0897532	0.0596767	0.132599	0.476019	0.0653421	0.0717606	0.362547	0.799067	0.133418	0.120082	0.266614	0.697617	-0.0680755	0.139891	-0.486634	0.626518	0.95023
CHCHD10	2	0.142535	0.0297192	1.62934e-06	6.49955e-05	0.132515	0.0323318	4.1837e-05	0.00309488	0.0972836	0.0540764	0.0720937	0.448686	0.0352313	0.0630047	0.559185	0.576036	0.940383
CHCHD10	3	0.0345755	0.113781	0.761224	0.926115	0.0379996	0.114363	0.73969	0.959652	-0.233388	0.191229	0.222363	0.657731	0.271387	0.222818	1.21798	0.223231	0.812641
CHCHD6	1	-0.00786529	0.0414441	0.849483	0.955401	-0.0249176	0.0490817	0.61169	0.917636	-0.0151867	0.0850445	0.858282	0.965691	-0.00973088	0.0981916	-0.099101	0.921058	0.995072
CHCHD6	2	0.0188326	0.0206493	0.361767	0.72537	0.0159805	0.0221281	0.470196	0.859417	-0.0145833	0.0383069	0.703448	0.922441	0.0305639	0.0442388	0.690884	0.489639	0.925021
CHCHD6	3	0.0258367	0.0790141	0.74368	0.919656	0.018194	0.0782188	0.816073	0.976807	-0.145933	0.135417	0.281254	0.709415	0.164127	0.156384	1.04951	0.293944	0.849526
CHEK2	1	0.0176331	0.0575491	0.759302	0.925131	-0.0107555	0.0687951	0.875766	0.986759	0.159579	0.121971	0.190837	0.626872	-0.170334	0.140035	-1.21637	0.223844	0.812641
CHEK2	2	0.0198264	0.0286738	0.489291	0.804881	0.011807	0.0310159	0.703452	0.950074	0.00975054	0.0549524	0.859175	0.966171	0.00205641	0.0631011	0.0325891	0.974002	0.997611
CHEK2	3	-0.0639894	0.109718	0.559754	0.837516	-0.0615973	0.109633	0.574228	0.905202	0.275095	0.194237	0.156769	0.59195	-0.336693	0.223041	-1.50956	0.131157	0.71849
CHGA	1	0.0404837	0.129714	0.754967	0.923905	0.0104583	0.159869	0.947842	0.994201	-0.156356	0.210611	0.457894	0.824633	0.166814	0.264415	0.630882	0.528118	0.936193
CHGA	2	-0.107368	0.064626	0.0966545	0.403464	-0.0910363	0.0720716	0.206564	0.654059	-0.0313571	0.0948729	0.741027	0.934227	-0.0596792	0.119144	-0.500902	0.61644	0.948176
CHGA	3	0.067741	0.247303	0.784149	0.934967	0.221566	0.254764	0.384487	0.812808	-0.138236	0.335422	0.680269	0.912857	0.359802	0.421204	0.854223	0.392981	0.897099
CHGB	1	-0.210529	0.0684111	0.00209079	0.0272432	-0.182816	0.0833966	0.0283887	0.260886	-0.250548	0.136107	0.0657229	0.429625	0.0677312	0.159625	0.424315	0.671336	0.961446
CHGB	2	-0.195123	0.0340668	1.03238e-08	7.78481e-07	-0.183898	0.0375695	9.96371e-07	0.000171259	-0.0776139	0.0613217	0.2057	0.643013	-0.106284	0.0719153	-1.4779	0.139435	0.733444
CHGB	3	-0.300082	0.130441	0.0214282	0.154248	-0.275882	0.132906	0.0379368	0.301842	-0.127843	0.216838	0.555505	0.867433	-0.148038	0.254328	-0.582076	0.560515	0.939199
CHI3L1	1	0.199024	0.12375	0.10779	0.429397	0.262439	0.154204	0.0888006	0.454224	-0.00637856	0.233571	0.978215	0.997204	0.268818	0.279882	0.960468	0.33682	0.878693
CHI3L1	2	0.0962733	0.061659	0.118449	0.450955	0.0949389	0.0695254	0.172113	0.606183	0.0816438	0.105202	0.437754	0.814234	0.0132951	0.1261	0.105433	0.916032	0.995072
CHI3L1	3	-0.136721	0.235945	0.562285	0.838313	-0.124862	0.245771	0.611433	0.917636	-0.567049	0.371861	0.127365	0.552166	0.442186	0.44574	0.992028	0.321184	0.867901
CHIT1	1	-0.399233	0.248146	0.107661	0.429322	-0.690501	0.308673	0.0253043	0.243621	0.407976	0.501399	0.41588	0.800985	-1.09848	0.588795	-1.86564	0.0620924	0.577815
CHIT1	2	-0.0980427	0.123645	0.427825	0.773231	-0.0865188	0.139191	0.534226	0.891359	0.012927	0.225869	0.954363	0.990551	-0.0994458	0.265313	-0.374825	0.707791	0.966349
CHIT1	3	0.394194	0.473118	0.404751	0.754141	0.712195	0.491969	0.147743	0.568595	-0.782685	0.798466	0.327029	0.744674	1.49488	0.93786	1.59393	0.110952	0.690295
CHL1	1	-0.1675	0.0534721	0.00173577	0.0235629	-0.125367	0.0631972	0.0473063	0.337902	-0.234152	0.116158	0.0438868	0.364569	0.108784	0.132236	0.822651	0.410707	0.901813
CHL1	2	-0.0554591	0.0266462	0.0374174	0.228492	-0.043054	0.0284942	0.130821	0.53756	-0.0359715	0.0523456	0.492001	0.839116	-0.00708245	0.0595985	-0.118836	0.905405	0.993313
CHL1	3	0.0278815	0.10197	0.784527	0.934967	-0.0428866	0.100729	0.670287	0.938224	0.0985141	0.185073	0.594548	0.882898	-0.141401	0.210709	-0.671072	0.502175	0.929618
CHM	1	0.114441	0.0874385	0.190611	0.567623	0.108722	0.105899	0.3046	0.75382	0.167701	0.178197	0.346711	0.758372	-0.0589785	0.207289	-0.284523	0.776009	0.977959
CHM	2	0.0692131	0.0435656	0.112141	0.43807	0.0322053	0.0477454	0.499993	0.876684	0.0921458	0.0802626	0.251015	0.683247	-0.0599406	0.0933901	-0.64183	0.520983	0.934564
CHM	3	0.0520952	0.16671	0.754672	0.923905	0.327379	0.168745	0.0523929	0.356028	-0.536613	0.283689	0.0586227	0.405193	0.863992	0.330082	2.61751	0.00885748	0.293275
CHMP1A	1	0.0491077	0.133127	0.712222	0.905416	0.0565493	0.160859	0.725185	0.955899	0.281536	0.280298	0.315238	0.737731	-0.224987	0.323175	-0.696175	0.486319	0.924545
CHMP1A	2	0.0850036	0.0663285	0.200013	0.577246	0.00219249	0.072523	0.975883	0.996823	0.189967	0.126237	0.132445	0.560268	-0.187774	0.145587	-1.28978	0.197128	0.788465
CHMP1A	3	-0.0321511	0.253811	0.8992	0.970225	0.259004	0.25634	0.312327	0.759105	-1.06053	0.446124	0.0174912	0.242512	1.31953	0.514526	2.56456	0.0103306	0.312312
CHMP6	1	0.15109	0.0820596	0.0656027	0.323666	0.1724	0.0980991	0.0788735	0.426306	0.129935	0.173445	0.453816	0.822102	0.0424652	0.199265	0.213109	0.831242	0.98489
CHMP6	2	0.00841995	0.0408897	0.836857	0.950018	-0.0505804	0.0442309	0.252831	0.702894	0.121922	0.0781082	0.118619	0.540273	-0.172502	0.0897623	-1.92177	0.054635	0.555308
CHMP6	3	0.0625532	0.156461	0.689307	0.89612	0.202802	0.156343	0.194601	0.638496	-0.319357	0.27619	0.247631	0.681057	0.522158	0.317371	1.64526	0.0999158	0.669235
CHP1	1	-0.0700949	0.106334	0.509777	0.816314	-0.0901091	0.129692	0.487198	0.869767	-0.0960144	0.228084	0.673807	0.910141	0.00590526	0.262378	0.0225067	0.982044	0.998753
CHP1	2	0.018086	0.0529816	0.732832	0.915309	-0.0189586	0.058472	0.745767	0.961452	-0.0163614	0.10274	0.873479	0.969565	-0.00259712	0.118214	-0.0219697	0.982472	0.998753
CHP1	3	0.0757511	0.20273	0.708664	0.903936	-0.00938826	0.206685	0.963771	0.995977	0.0227363	0.36324	0.950094	0.989562	-0.0321245	0.417925	-0.0768666	0.93873	0.995072
CHRDL1	1	-0.0061091	0.0519331	0.906359	0.973043	-0.0410017	0.0616775	0.506206	0.878998	0.0572855	0.103415	0.579652	0.878016	-0.0982873	0.120411	-0.816267	0.414348	0.901863
CHRDL1	2	0.107276	0.0258651	3.37425e-05	0.000886252	0.0906782	0.0277954	0.00110801	0.0346267	0.0934653	0.0465605	0.0447749	0.367248	-0.0027871	0.054226	-0.0513978	0.959009	0.996508
CHRDL1	3	0.133788	0.0990075	0.176617	0.547617	0.094842	0.0982892	0.3346	0.776957	0.0373081	0.164697	0.820804	0.956962	0.057534	0.191796	0.299974	0.764197	0.974965
CHRDL2	1	-0.0995379	0.0957016	0.298312	0.673362	-0.00461351	0.102526	0.964109	0.995977	-0.281084	0.21427	0.189655	0.625918	0.27647	0.237536	1.16391	0.24446	0.820518
CHRDL2	2	-0.0318881	0.0476844	0.503673	0.81284	0.0469562	0.0462217	0.309702	0.757115	-0.0521458	0.0965329	0.589098	0.880502	0.099102	0.107028	0.925943	0.354476	0.887591
CHRDL2	3	0.0258278	0.182462	0.887436	0.966758	0.189777	0.16338	0.245434	0.698784	-0.226688	0.341287	0.50659	0.848852	0.416465	0.378378	1.10066	0.271045	0.833457
CHRM1	1	-0.00281957	0.0528927	0.957488	0.988003	-0.0106135	0.0637942	0.867867	0.986558	-0.0330467	0.113648	0.771235	0.941731	0.0224332	0.130329	0.172127	0.863338	0.987391
CHRM1	2	0.0352895	0.0263528	0.180548	0.551986	0.0381437	0.0287593	0.184763	0.624246	-0.0317228	0.0511898	0.535485	0.859599	0.0698666	0.0587154	1.18992	0.234078	0.815269
CHRM1	3	0.0926171	0.100839	0.358388	0.723461	0.162057	0.101654	0.110917	0.498421	-0.214962	0.180959	0.234941	0.671535	0.377019	0.207556	1.81647	0.0692987	0.601494
CIAPIN1	1	0.0171394	0.10993	0.876104	0.96294	-0.0280837	0.131572	0.830981	0.980171	0.0711366	0.239998	0.766937	0.941286	-0.0992203	0.273698	-0.362518	0.716965	0.967766
CIAPIN1	2	0.0642598	0.0547712	0.240713	0.623411	-0.00193469	0.0593188	0.973982	0.996823	0.139126	0.108084	0.198095	0.635558	-0.141061	0.123291	-1.14413	0.252571	0.826614
CIAPIN1	3	0.0953902	0.209584	0.649012	0.878863	0.422297	0.209642	0.0439926	0.325023	-0.776559	0.382012	0.0421376	0.35923	1.19886	0.435756	2.75121	0.00593755	0.267946
CILP	1	0.059928	0.0798973	0.453225	0.788282	0.0464436	0.0962513	0.629442	0.924679	0.061805	0.161889	0.70265	0.922139	-0.0153614	0.188341	-0.0815616	0.934995	0.995072
CILP	2	0.0852694	0.0398052	0.0321917	0.2073	0.0736141	0.0433899	0.0898027	0.45734	-0.00437642	0.0729227	0.952147	0.990159	0.0779905	0.0848551	0.919102	0.358042	0.888362
CILP	3	-0.133667	0.152326	0.38022	0.737963	-0.108378	0.153387	0.479851	0.865643	-0.207102	0.257798	0.42182	0.804411	0.098724	0.299979	0.329103	0.742078	0.971019
CINP	1	0.0914523	0.0653872	0.16194	0.525775	0.0684273	0.079103	0.387034	0.814013	0.131395	0.138194	0.341764	0.754898	-0.0629673	0.159232	-0.395444	0.692515	0.96563
CINP	2	-0.0493755	0.0325791	0.129647	0.470661	-0.0209671	0.0356639	0.556606	0.900157	-0.111182	0.0622301	0.0740728	0.453706	0.0902153	0.0717252	1.25779	0.208467	0.801794
CINP	3	0.146557	0.124664	0.239763	0.622468	0.297144	0.126036	0.0184089	0.202602	0.130864	0.220093	0.552155	0.866506	0.166279	0.253626	0.655608	0.512076	0.932615
CIRBP	1	0.113301	0.140013	0.418398	0.766798	0.0595911	0.168199	0.723129	0.95519	0.248908	0.297407	0.402683	0.79691	-0.189317	0.341675	-0.554086	0.57952	0.941464
[truncated: 7,052 more rows]

## Sheet: Supplementary Table S3
Supplementary Table S3. Mendelian randomisation results for the effects of the protein measurements on risk of any type of breast cancer and stratified by ER status
[truncated: 1,601 more rows]
